# Supplementary material for: Cervicovaginal Microbiome Composition Is Associated with Metabolic Profiles in Healthy Pregnancy
Source: mBio. 2020 Aug 25;11(4):e01851-20. doi: 10.1128/mBio.01851-20 (PMC7448280; doi:10.1128/mBio.01851-20)
Supplement: TABLE S1 [file mBio.01851-20-st001.xlsx]

## Sheet: CVF GCMS
								file id	170501cZKsa02_1	170501cZKsa40_2	170501cZKsa11_1	170502cZKsa18_1	170504cZKsa14_1	170504cZKsa06_1	170503cZKsa09_1	170504cZKsa13_1	170503cZKsa50_2	170504cZKsa08_1	170501cZKsa12_1	170503cZKsa13_1	170501cZKsa07_1	170502cZKsa33_2	170501cZKsa32_2	170502cZKsa02_2	170503cZKsa01_1	170502cZKsa36_2	170503cZKsa31_1	170502cZKsa44_1	170503cZKsa11_1	170502cZKsa41_1	170502cZKsa50_1	170503cZKsa30_1	170502cZKsa47_1	170503cZKsa23_1	170503cZKsa45_1	170503cZKsa46_1	170503cZKsa05_1	170502cZKsa08_1	170503cZKsa41_1	170501cZKsa04_1	170503cZKsa40_1	170501cZKsa37_2	170502cZKsa13_1	170502cZKsa31_1	170502cZKsa45_1	170503cZKsa22_1	170501cZKsa39_2	170501cZKsa45_1	170503cZKsa36_1
								mx class	306908	306908	306908	306908	306908	306908	306908	306908	306908	306908	306908	306908	306908	306908	306908	306908	306908	306908	306908	306908	306908	306908	306908	306908	306908	306908	306908	306908	306908	306908	306908	306908	306908	306908	306908	306908	306908	306908	306908	306908	306908
note: the BinBase algorithm had been developed for processing similar matrices.								mx sample	306909	306924	306939	306925	306910	306940	306926	306911	306927	306912	306941	306914	306913	306942	306928	306930	306929	306943	306915	306945	306931	306944	306916	306917	306946	306933	306932	306918	306948	306947	306919	306934	306920	306922	306949	306935	306921	306937	306950	306936	306952
It replaces 'missing values' (e.g. absent metabolites) by going into the raw data for the target								label	103756_090	106769_091	111047_092	119267_093	122974_095	226303_094	226874_096	227761_098	230844_099	231284_101	233868_097	235827_107	236256_104	236738_100	237533_102	239925_108	251073_105	258708_103	258753_110	267434_109	270524_111	270558_106	272237_113	272747_116	276826_112	276844_117	276877_114	277188_119	282940_118	283505_115	299967_120	305989_121	307975_123	311595_129	311867_122	312343_124	312444_126	316216_130	320150_125	320410_127	320952_131
quantification m/z and the target retention index, and replaces the maximum value minus								comment	CV Fluid_T0A	CV Fluid_T1A	CV Fluid_T2A	CV Fluid_T1A	CV Fluid_T0A	CV Fluid_T2A	CV Fluid_T1A	CV Fluid_T0A	CV Fluid_T1A	CV Fluid_T0A	CV Fluid_T2A	CV Fluid_T0A	CV Fluid_T0A	CV Fluid_T2A	CV Fluid_T1A	CV Fluid_T1A	CV Fluid_T1A	CV Fluid_T2A	CV Fluid_T0A	CV Fluid_T2A	CV Fluid_T1A	CV Fluid_T2A	CV Fluid_T0A	CV Fluid_T0A	CV Fluid_T2A	CV Fluid_T1A	CV Fluid_T1A	CV Fluid_T0A	CV Fluid_T2A	CV Fluid_T2A	CV Fluid_T0A	CV Fluid_T1A	CV Fluid_T0A	CV Fluid_T0A	CV Fluid_T2A	CV Fluid_T1A	CV Fluid_T0A	CV Fluid_T1A	CV Fluid_T2A	CV Fluid_T1A	CV Fluid_T2A
the minimum value in plusminus 5 second range. That's why 'data' are given for all								species	Human	Human	Human	Human	Human	Human	Human	Human	Human	Human	Human	Human	Human	Human	Human	Human	Human	Human	Human	Human	Human	Human	Human	Human	Human	Human	Human	Human	Human	Human	Human	Human	Human	Human	Human	Human	Human	Human	Human	Human	Human
compounds. For orientation, high confidence identification rates are given, to indicate which metabolites								organ	cervical fluid	cervical fluid	cervical fluid	cervical fluid	cervical fluid	cervical fluid	cervical fluid	cervical fluid	cervical fluid	cervical fluid	cervical fluid	cervical fluid	cervical fluid	cervical fluid	cervical fluid	cervical fluid	cervical fluid	cervical fluid	cervical fluid	cervical fluid	cervical fluid	cervical fluid	cervical fluid	cervical fluid	cervical fluid	cervical fluid	cervical fluid	cervical fluid	cervical fluid	cervical fluid	cervical fluid	cervical fluid	cervical fluid	cervical fluid	cervical fluid	cervical fluid	cervical fluid	cervical fluid	cervical fluid	cervical fluid	cervical fluid
were truly detected in which matrices.								treatment	1 - CV fluid	1 - CV fluid	1 - CV fluid	1 - CV fluid	1 - CV fluid	1 - CV fluid	1 - CV fluid	1 - CV fluid	1 - CV fluid	1 - CV fluid	1 - CV fluid	1 - CV fluid	1 - CV fluid	1 - CV fluid	1 - CV fluid	1 - CV fluid	1 - CV fluid	1 - CV fluid	1 - CV fluid	1 - CV fluid	1 - CV fluid	1 - CV fluid	1 - CV fluid	1 - CV fluid	1 - CV fluid	1 - CV fluid	1 - CV fluid	1 - CV fluid	1 - CV fluid	1 - CV fluid	1 - CV fluid	1 - CV fluid	1 - CV fluid	1 - CV fluid	1 - CV fluid	1 - CV fluid	1 - CV fluid	1 - CV fluid	1 - CV fluid	1 - CV fluid	1 - CV fluid
								% high confident compound ID
BinBase name	ret.index	quant mz	BB id	mass spec	PubChem	KEGG	InChI Key	CV Fluid
xylose	543267	103	169	86:77.0 87:118.0 89:838.0 90:80.0 91:46.0 94:19.0 96:63.0 98:48.0 99:37.0 100:186.0 101:192.0 102:469.0 103:7719.0 104:659.0 105:379.0 106:26.0 112:23.0 114:254.0 115:75.0 117:652.0 118:60.0 119:80.0 120:23.0 121:17.0 124:30.0 127:70.0 128:49.0 129:515.0 130:102.0 131:344.0 133:894.0 134:104.0 135:66.0 137:49.0 142:48.0 143:43.0 144:51.0 145:65.0 147:2699.0 148:283.0 149:250.0 151:31.0 155:21.0 1…	135191	C00181	SRBFZHDQGSBBOR-IOVATXLUSA-N	0	355	265	133	230	3767	553	551	724	466	492	163	138	246	490	110	89	576	2451	1788	519	367	663	374	371	541	384	567	668	528	124	327	223	662	202	314	208	407	275	162	255	309
xylitol	567437	217	5857	85:22.0 87:53.0 88:95.0 89:312.0 94:15.0 99:38.0 101:376.0 103:3875.0 104:345.0 105:78.0 107:25.0 108:24.0 110:68.0 113:18.0 115:63.0 116:117.0 117:1418.0 118:103.0 119:73.0 129:1604.0 130:163.0 131:367.0 132:26.0 133:712.0 135:29.0 142:33.0 143:88.0 147:3295.0 148:560.0 149:319.0 155:12.0 157:214.0 159:20.0 163:58.0 169:22.0 171:40.0 175:99.0 182:58.0 189:476.0 190:74.0 191:333.0 192:19.0 193:15…	6912	C00379	HEBKCHPVOIAQTA-NGQZWQHPSA-N	0.177778	776	4181	2648	173	607	614	227	1082	461	727	96	145	735	1613	1339	60	409	1665	668	135	331	1213	125	576	316	1703	245	257	4428	316	342	297	144	514	434	124	3047	1596	96	565	857
xanthine	701688	353	1669	85:2517.0 86:3710.0 87:2079.0 88:382.0 89:398.0 90:80.0 91:121.0 92:294.0 93:389.0 94:217.0 95:887.0 96:502.0 97:447.0 98:2556.0 99:3280.0 100:20394.0 101:2912.0 102:1806.0 103:2337.0 104:350.0 105:1446.0 106:113.0 107:15.0 108:151.0 109:225.0 110:796.0 111:2460.0 112:928.0 113:1375.0 114:1007.0 115:2460.0 116:1524.0 117:4430.0 118:716.0 119:955.0 120:203.0 121:149.0 122:214.0 123:385.0 124:753.0…	1188	C00385	LRFVTYWOQMYALW-UHFFFAOYSA-N	0	26	68	23	117	136	27	223	268	144	147	9	76	44	106	75	14	409	138	265	59	554	209	117	35	546	45	148	30	180	15	156	13	86	80	140	130	220	77	57	205	57
valine	313502	144	3	85:2124.0 86:7630.0 87:1944.0 88:1239.0 89:198.0 90:140.0 92:81.0 94:103.0 95:66.0 96:941.0 97:782.0 98:2720.0 99:1558.0 100:41058.0 101:6555.0 102:3952.0 103:6374.0 104:899.0 105:633.0 110:1390.0 111:263.0 112:2218.0 113:1055.0 114:6510.0 115:2943.0 116:1153.0 117:4102.0 118:1273.0 119:1387.0 120:34.0 121:95.0 122:89.0 123:66.0 124:112.0 125:82.0 126:230.0 128:5308.0 129:3668.0 130:4722.0 131:52…	6287	C00183	KZSNJWFQEVHDMF-BYPYZUCNSA-N	0.8	5552	8013	8467	20389	10304	12341	4781	10050	4072	1912	36688	10073	46150	9731	12560	37601	1751	1680	3289	16169	10830	19452	14206	14766	7673	12430	15960	12523	2971	53777	7442	35662	9957	48898	62371	30272	8988	27814	22160	14819	12858
urocanic acid	699866	267	111728	85:313.0 87:525.0 90:48.0 92:857.0 93:650.0 94:562.0 95:402.0 96:119.0 97:238.0 98:447.0 106:164.0 108:254.0 109:139.0 110:97.0 111:112.0 113:178.0 119:213.0 120:676.0 121:825.0 122:133.0 123:123.0 124:368.0 125:41.0 127:62.0 129:459.0 131:896.0 133:526.0 134:199.0 135:1310.0 136:386.0 137:142.0 138:82.0 139:312.0 140:105.0 141:105.0 143:164.0 147:7340.0 148:1404.0 149:595.0 150:333.0 151:918.0 1…	736715	C00785	LOIYMIARKYCTBW-OWOJBTEDSA-N	0	73	20	57	126	182	26	310		186	79	32	74	16	40	32	5	431	107	84	34	87	182	30	20	191	31	172	68	57	16	139		74	12	20	87		30	40	203	159
uric acid	730691	441	23	85:3006.0 86:5154.0 87:3017.0 88:706.0 89:685.0 91:208.0 92:147.0 93:161.0 94:85.0 95:336.0 96:306.0 97:450.0 98:2631.0 99:3540.0 100:32370.0 101:4842.0 102:2564.0 103:7632.0 104:909.0 105:1432.0 106:210.0 107:202.0 108:137.0 109:288.0 110:648.0 111:2136.0 112:611.0 113:1768.0 114:1646.0 115:2846.0 116:1906.0 117:4732.0 118:851.0 119:1234.0 120:212.0 121:150.0 122:111.0 123:193.0 124:531.0 125:10…	1175	C00366	LEHOTFFKMJEONL-UHFFFAOYSA-N	0.222222	159	190	74	325	755	363	806	468	231	410	194	218	68	405	223	121	487	1767	644	225	220	673	222	350	358	314	281	2129	29	89	378	137	360	201	164	221	162	417	50	340	241
urea	326574	189	3256	85:859.0 86:1343.0 87:2349.0 88:432.0 90:43.0 91:99.0 92:36.0 98:133.0 99:5452.0 100:6216.0 101:1289.0 102:803.0 103:149.0 107:195.0 110:309.0 111:554.0 113:326.0 114:765.0 115:629.0 116:182.0 117:375.0 118:388.0 126:44.0 127:542.0 129:155.0 130:2178.0 131:1631.0 132:1249.0 133:328.0 134:319.0 136:55.0 137:40.0 138:7.0 139:106.0 140:86.0 141:220.0 143:208.0 144:172.0 146:1945.0 147:24448.0 148:42…	1176	C00086	XSQUKJJJFZCRTK-UHFFFAOYSA-N	0.866667	8156	25285	14435	2347	29110	2320	12185	734	166	1291	7097	79	19500		11004	5768	17221	81128	19751	3938	138	21925	7323	1406	4918	1261	3793	3474	2080	8574	962	6260	3064	5266	5463	9448	6747	588	14284	41410	4061
uracil	385735	241	1664	85:23877.0 86:6864.0 87:3486.0 88:1560.0 89:1505.0 91:506.0 92:1505.0 94:764.0 95:4144.0 96:5848.0 97:5576.0 98:15495.0 99:393975.0 100:73814.0 101:20186.0 102:4727.0 103:6833.0 104:172.0 105:13750.0 106:1345.0 107:925.0 108:1437.0 109:10645.0 110:283.0 111:5609.0 112:2648.0 113:93747.0 114:5531.0 115:7598.0 116:2368.0 117:12999.0 118:2279.0 119:775.0 120:2223.0 122:686.0 123:297.0 124:2309.0 125…	1174	C00106	ISAKRJDGNUQOIC-UHFFFAOYSA-N	0.0666667	71	154	78	132	40	109	188	682	298	70	19	139	303	417	271	17	297	335	197	59	596	555	119	115	491	111	181	68	193	49	179	68	114	413	552	165	248	365	57	103	174
UDP-glucuronic acid	585473	217	21705	85:836.0 86:140.0 89:1123.0 90:104.0 91:79.0 93:59.0 95:150.0 97:257.0 98:49.0 99:769.0 100:56.0 101:10488.0 102:871.0 103:3819.0 104:238.0 105:458.0 107:72.0 108:6.0 109:366.0 111:1096.0 112:28.0 113:631.0 114:58.0 115:828.0 116:9417.0 117:6717.0 118:797.0 119:682.0 120:43.0 121:42.0 122:1.0 123:812.0 124:139.0 125:97.0 126:23.0 127:433.0 129:8544.0 130:854.0 131:1568.0 132:223.0 133:3913.0 134:…	17473	C00167	HDYANYHVCAPMJV-LXQIFKJMSA-N	0.0444444	155	52		53	835	74	422	537	104	317	98	153	74	214	132	79	156	1413	487	174	66	211	166	234	67	492	301	802	480	52	91	124	164	23	323	164	61	136	35	150	27
tyrosine	671252	218	16	85:101.0 86:1059.0 87:458.0 89:659.0 90:823.0 91:1849.0 92:215.0 93:210.0 94:46.0 95:258.0 97:226.0 100:19804.0 101:2641.0 102:1366.0 103:1633.0 104:401.0 105:1066.0 107:424.0 113:79.0 115:546.0 116:116.0 117:900.0 118:715.0 119:703.0 120:181.0 121:365.0 123:63.0 124:32.0 125:60.0 128:317.0 129:136.0 130:2787.0 131:1381.0 132:2378.0 133:2406.0 135:1073.0 136:172.0 137:139.0 138:33.0 143:94.0 144:…	6057	C00082	OUYCCCASQSFEME-QMMMGPOBSA-N	0.888889	3594	3530	3376	33498	54563	74530	43285	54763	29982	8842	22744	65941	33519	63530	10856	24861	14290	18832	14460	52241	4874	51163	74983	78675	26404	58671	88026	93028	4839	28394	49578	18469	56057	34509	5592	47527	3434	109248	15156	7256	69088
tyramine	664737	174	17381	85:11423.0 86:497290.0 87:41826.0 88:17095.0 89:17977.0 90:14664.0 91:27350.0 92:2331.0 93:2206.0 94:330.0 95:3925.0 96:515.0 97:1154.0 98:878.0 99:5395.0 100:205535.0 101:29626.0 102:26271.0 103:11920.0 104:5738.0 105:13899.0 106:1612.0 107:5101.0 108:518.0 109:2410.0 110:608.0 111:694.0 112:272.0 113:5828.0 114:4885.0 115:9457.0 116:18813.0 117:32728.0 118:5975.0 119:8565.0 120:1487.0 121:7764.…	5610	C00483	DZGWFCGJZKJUFP-UHFFFAOYSA-N	0.244444	19940	29701	17321	3676	7712	38434	8258	8812	4102	1717	11885	14765	15023	11489	2428	14449	1473	2349	22499	9127	71376	10061	11810	22917	28449	13085	12981	17721	48789	16636	9124	11584	22179	14233	68226	6925	71670	29899	6258	11391	22818
tryptophan	780482	202	14	86:650.0 87:425.0 89:261.0 100:3562.0 101:1584.0 102:1611.0 103:773.0 104:190.0 113:59.0 114:89.0 115:489.0 118:184.0 119:183.0 127:218.0 130:2243.0 131:264.0 132:923.0 133:652.0 144:250.0 145:420.0 146:217.0 147:2097.0 148:245.0 149:212.0 154:44.0 156:266.0 157:161.0 158:212.0 159:339.0 160:439.0 161:112.0 162:7.0 170:343.0 171:149.0 172:244.0 173:187.0 174:182.0 175:114.0 177:48.0 182:53.0 183:…	6305	C00078	QIVBCDIJIAJPQS-VIFPVBQESA-N	0.866667	746	479	491	7693	23133	28315	16635	16630	7914	1846	8875	23197	12648	17616	3005	6458	3112	3707	9467	17407	9780	16265	10253	28533	15886	11545	35762	35113	1248	11225	17331	7757	17144	16858	15056	12493	633	31715	5307	3150	23618
tocopherol delta- NIST	997765	208	105385	85:45.0 87:79.0 90:67.0 91:816.0 93:148.0 95:320.0 97:560.0 98:80.0 102:47.0 105:364.0 107:175.0 108:92.0 109:305.0 111:200.0 115:140.0 116:110.0 117:258.0 118:63.0 119:135.0 120:77.0 121:212.0 123:148.0 128:77.0 131:335.0 132:57.0 134:84.0 135:258.0 136:43.0 137:226.0 140:24.0 141:83.0 144:82.0 145:135.0 146:54.0 147:394.0 149:309.0 151:240.0 152:62.0 159:67.0 161:169.0 163:177.0 164:44.0 165:55…	92094	C14151	GZIFEOYASATJEH-VHFRWLAGSA-N	0.288889	31575	351	7813	80	2672	138	481	149	754	460	7048	8692	64	60	256	3473	23747	332	252	286	298	219	220	1240	172	72	99	106	4923	1285	20811	1469	100	643	328	173	111	87	704	165	26482
threonine	409568	218	26	85:1692.0 86:5629.0 87:4799.0 88:907.0 89:613.0 90:123.0 91:125.0 93:55.0 94:68.0 96:272.0 97:242.0 98:1238.0 99:967.0 100:21870.0 101:36969.0 102:6991.0 103:4765.0 104:575.0 105:736.0 106:101.0 111:100.0 112:872.0 113:501.0 114:4912.0 115:4479.0 116:1288.0 117:46070.0 118:5398.0 119:3251.0 120:305.0 121:156.0 126:135.0 128:12161.0 129:12490.0 130:8064.0 131:8458.0 132:8775.0 133:10819.0 134:1884…	6288	C00188	AYFVYJQAPQTCCC-GBXIJSLDSA-N	0.844444	3574	2872	1619	2469	2882	3933	3034	4606	2510	770	8084	4108	6268	5312	1778	7287	1153	1510	763	10668	1408	9241	4638	6180	3209	8377	3802	5671	837	8132	2569	5366	2762	7983	11809	13739	1401	13863	5424	4276	2785
threonic acid	497572	292	172	86:78.0 87:500.0 88:136.0 89:1131.0 90:139.0 91:82.0 95:22.0 98:80.0 99:146.0 101:890.0 102:4177.0 103:5003.0 104:619.0 105:374.0 111:46.0 112:15.0 113:201.0 115:359.0 116:115.0 117:5872.0 118:496.0 119:430.0 121:39.0 128:64.0 129:1372.0 130:3055.0 131:1659.0 132:232.0 133:2893.0 134:460.0 135:237.0 136:30.0 141:29.0 143:619.0 144:80.0 145:104.0 147:16627.0 148:2848.0 149:2024.0 152:34.0 157:244.…	5460407	C01620	JPIJQSOTBSSVTP-STHAYSLISA-N	0.0222222	270	124	116	68	299	74	241	334	365	299	94	51	183	335	204	32	781	861	579	163	211	670	702	78	857	51	404	71	187	173	443	241	112	157	77	76	171	66	58	183	269
threitol	467595	217	770	85:123.0 86:39.0 87:235.0 88:92.0 89:794.0 91:41.0 92:65.0 93:48.0 94:22.0 97:38.0 101:1040.0 102:87.0 103:5119.0 104:409.0 105:302.0 106:38.0 112:26.0 113:47.0 114:17.0 115:225.0 116:875.0 117:3651.0 118:353.0 119:290.0 129:736.0 131:620.0 132:62.0 133:1389.0 134:137.0 135:41.0 143:141.0 145:31.0 147:6122.0 148:886.0 149:553.0 151:42.0 165:22.0 175:40.0 189:971.0 190:191.0 191:521.0 192:94.0 193…	169019	C16884	UNXHWFMMPAWVPI-QWWZWVQMSA-N	0.0444444	402	1095	773	36	268	55	181	72	213	95	12	65	39	305	34	24	260	667	430	146	352	273	136	431	139	1052	86	48	990	17	65	29	96	40	28	37	1168	92	60	370	64
taurine	556690	326	411	86:2130.0 87:334.0 88:217.0 89:78.0 92:47.0 93:57.0 97:88.0 98:93.0 99:119.0 100:4174.0 101:454.0 102:217.0 103:217.0 107:36.0 108:25.0 109:19.0 112:58.0 113:180.0 114:847.0 115:350.0 116:363.0 117:448.0 118:82.0 119:207.0 120:64.0 121:24.0 122:20.0 123:74.0 125:29.0 126:59.0 127:101.0 128:32.0 129:92.0 130:2016.0 131:964.0 132:316.0 133:2858.0 134:422.0 135:269.0 139:20.0 143:41.0 144:51.0 146:1…	1123	C00245	XOAAWQZATWQOTB-UHFFFAOYSA-N	0.955556	7852	8018	5791	4169	11214	16518	3948	11981	2150	3600	5823	7064	15524	11263	5628	3422	733	1993	1036	2967	13745	3101	11629	12815	11575	6513	10656	9343	7529	6200	5510	9670	9503	8225	9369	2027	4214	22739	3054	3715	17445
sulfuric acid	282411	227	12266	85:304.0 87:1338.0 89:427.0 90:627.0 91:2568.0 92:299.0 93:437.0 94:219.0 95:38.0 98:17.0 100:576.0 102:801.0 103:2654.0 104:808.0 105:1171.0 106:909.0 107:6785.0 108:162.0 109:273.0 110:3976.0 114:441.0 115:1666.0 116:60.0 117:1133.0 118:2283.0 119:883.0 120:398.0 123:90.0 124:26.0 129:38.0 130:9958.0 131:5448.0 132:1296.0 133:3074.0 134:11823.0 135:2694.0 136:426.0 137:183.0 138:26.0 139:1384.0…	1118	C00059	QAOWNCQODCNURD-UHFFFAOYSA-N	0.0222222	79	342	390	59	139	131	129	91	122	82	93	35	32	286	405	90	145	373	16	317	241	120	296	25	219	100	32	20	117	377	103	152	36	522	424	124	185	332	168	258	232
sucrose	912704	271	16661	85:23797.0 86:3499.0 87:23892.0 88:12950.0 89:58321.0 90:5727.0 91:5072.0 92:769.0 93:1945.0 94:1780.0 95:5674.0 96:847.0 97:15080.0 98:3953.0 99:26594.0 100:3626.0 101:68237.0 102:31677.0 103:932335.0 104:85404.0 105:39516.0 106:2237.0 107:1067.0 108:731.0 109:55123.0 110:3888.0 111:24964.0 112:3934.0 113:41505.0 114:9666.0 115:31782.0 116:33587.0 117:219840.0 118:23267.0 119:27738.0 120:2710.0 …	5988	C00089	CZMRCDWAGMRECN-UGDNZRGBSA-N	0.0888889	159	122	75	28	502	195	328	144	206	224	67	89	96	210	68	37	368	407	287	79	484	206	104	152	361	427	374	70	203	35	229	117	190	316	28	127	248	99	90	395	130
succinic acid	370737	247	34190	89:357.0 111:225.0 121:116.0 126:317.0 127:100.0 129:11706.0 143:252.0 145:593.0 155:173.0 162:117.0 172:3269.0 174:384.0 186:1952.0 187:295.0 203:150.0 217:265.0 218:1285.0 219:340.0 220:69.0 230:1.0 231:143.0 232:2.0 234:1.0 245:177.0 247:14970.0 248:3823.0 249:1618.0 250:344.0 251:59.0 252:17.0 253:4.0 254:5.0 255:1.0 256:9.0 257:55.0 258:4.0 259:43.0 260:78.0 262:556.0 263:137.0 264:27.0 265:…	1110	C00042	KDYFGRWQOYBRFD-UHFFFAOYSA-N	0.822222	2720	19011	16963	5002	2642	2040	1520	947	2681	709	3279	1886	586	2055	884	2357	1603	3964	784	3329	17030	1208	309	746	669	4477	312	2488	2631	565	5883	1503	763	1404	879	3523	41621	314	2032	4616	351
stearic acid	787622	117	13	85:4191.0 86:1569.0 87:1271.0 88:840.0 89:3341.0 90:339.0 91:1247.0 92:198.0 93:2558.0 94:311.0 95:7043.0 96:882.0 97:6832.0 98:5171.0 99:2925.0 100:405.0 101:1507.0 102:583.0 103:508.0 104:58.0 105:3188.0 106:306.0 107:1125.0 108:164.0 109:2130.0 110:377.0 111:3168.0 112:1361.0 113:512.0 114:158.0 115:1020.0 116:7267.0 117:126653.0 118:11937.0 119:4908.0 120:246.0 121:958.0 122:149.0 123:575.0 1…	5281	C01530	QIQXTHQIDYTFRH-UHFFFAOYSA-N	1	54308	69805	56446	49349	218479	79689	247686	155360	146772	136789	21055	117623	35381	26436	51609	25982	226705	44495	290699	40759	172830	90033	50662	65886	44984	57495	91989	120372	159823	29147	140071	55168	173706	58351	27093	30525	18382	47925	60775	72852	212810
sorbitol	667922	217	162	85:588.0 86:704.0 88:1768.0 89:8743.0 90:652.0 91:1094.0 92:168.0 93:127.0 94:89.0 97:2807.0 98:1048.0 99:1610.0 100:506.0 101:5089.0 102:848.0 103:48732.0 104:4923.0 105:2703.0 106:215.0 109:509.0 110:185.0 111:1108.0 112:146.0 113:1262.0 114:181.0 115:2342.0 116:957.0 117:28648.0 118:2694.0 119:2266.0 120:260.0 121:427.0 123:238.0 124:184.0 125:365.0 126:341.0 127:1107.0 129:20376.0 130:3176.0 …	5780	C00794	FBPFZTCFMRRESA-JGWLITMVSA-N	0.0888889	435	92	106	1316	959	308	398	636	813	797	156	3674	461	1155	701	96	989	3273	1152	3455	391	773	160	1226	355	147	301	1662	308	141	413	106	330	382	307	367	54	817	3638	448	349
serine	395020	218	25	85:536.0 86:1604.0 87:945.0 88:1874.0 89:1384.0 90:199.0 91:148.0 95:84.0 97:103.0 98:189.0 99:283.0 100:23226.0 101:3557.0 102:1780.0 103:3612.0 104:267.0 105:217.0 109:46.0 110:192.0 112:43.0 113:186.0 114:2146.0 115:2068.0 116:7090.0 117:3142.0 118:630.0 119:872.0 120:104.0 122:24.0 125:17.0 128:249.0 129:255.0 130:1752.0 131:2506.0 132:2800.0 133:5975.0 134:1177.0 135:499.0 141:90.0 142:206.0…	5951	C00065	MTCFGRXMJLQNBG-REOHCLBHSA-N	0.688889	4724	5717	4269	18093	3739	12228	3365	7749	4611	1645	8192	7234	13063	11621	9428	20710	2926	2863	2448	18864	2377	17773	13524	8404	10532	10090	8526	9137	1333	21901	4331	9385	6745	16994	24213	32101	1293	9590	4052	10195	6791
saccharic acid	699211	333	11214	85:376.0 86:223.0 87:56.0 89:377.0 90:30.0 91:59.0 93:137.0 94:112.0 95:140.0 99:663.0 100:177.0 101:426.0 102:1251.0 103:1710.0 104:173.0 105:104.0 106:11.0 108:89.0 110:106.0 111:181.0 112:63.0 113:312.0 114:10.0 115:253.0 116:35.0 117:1458.0 118:146.0 119:195.0 121:344.0 123:7.0 124:91.0 127:309.0 129:1394.0 130:600.0 131:1538.0 132:485.0 133:2043.0 134:499.0 135:122.0 138:17.0 139:23.0 140:81…	33037	C00818	DSLZVSRJTYRBFB-LLEIAEIESA-N	0	42	22		49	166	59	192	38	50	48	15	64	17	109	20	20	63	175	295		117	155	101	72	169	13	90	86	44	37	96	28	46	56	28	108	54	57	49	225	80
ribose	553078	217	125857	86:256.0 88:77.0 89:2341.0 90:204.0 100:1244.0 102:397.0 103:25101.0 104:1858.0 105:1542.0 106:124.0 108:202.0 114:250.0 115:266.0 116:1750.0 117:824.0 118:141.0 119:131.0 125:92.0 128:189.0 130:320.0 131:658.0 132:835.0 133:1894.0 134:477.0 136:515.0 137:128.0 139:82.0 140:98.0 141:460.0 145:269.0 146:79.0 147:4568.0 148:451.0 153:48.0 158:165.0 159:162.0 160:1561.0 161:254.0 162:96.0 163:46.0 1…	5779	C00121	HMFHBZSHGGEWLO-SOOFDHNKSA-N	0.933333	1860	3589	1765	1955	3125	452	2765	10470	5322	1164	972	1918	2813	7313	3480	890	3269	2206	2378	2321	12912	2494	3742	3568	5132	3081	5041	1610	3340	1769	3276	3429	1531	2151	2718	1501	4824	5785	809	1521	2862
ribonic acid	599680	292	1683	85:227.0 86:88.0 87:301.0 88:189.0 89:1714.0 90:165.0 92:75.0 93:53.0 98:147.0 99:481.0 100:3713.0 101:2153.0 102:4583.0 103:29677.0 104:2992.0 105:1403.0 110:143.0 111:44.0 112:63.0 113:396.0 114:93.0 115:933.0 116:854.0 117:9305.0 118:835.0 119:929.0 120:54.0 121:81.0 123:25.0 124:12.0 125:90.0 126:47.0 127:17.0 128:340.0 129:5571.0 130:3345.0 131:4080.0 132:826.0 133:8223.0 134:602.0 135:562.0…	5460677	C01685	QXKAIJAYHKCRRA-BXXZVTAOSA-N	0	20	64	65	25	210	102	216	84	169	63	12	50	27	54	20	24	413	208	124	132	156	20	192	112	172	12	92	69	71	25	18	30	100	16	26	86	99	81	9	88	93
ribitol	575497	217	7362	85:248.0 86:43.0 87:65.0 88:62.0 89:897.0 90:98.0 92:20.0 95:22.0 99:113.0 100:224.0 101:774.0 102:28.0 103:6316.0 104:624.0 105:415.0 107:35.0 109:433.0 110:374.0 111:71.0 112:1.0 113:273.0 114:80.0 115:19.0 116:274.0 117:7478.0 118:701.0 119:297.0 126:2.0 128:44.0 129:3713.0 130:874.0 131:1633.0 132:149.0 133:1838.0 134:180.0 135:129.0 136:1.0 140:1.0 142:152.0 143:478.0 145:98.0 146:11.0 147:7…	827	C00474	HEBKCHPVOIAQTA-ZXFHETKHSA-N	0.155556	171	568	257	123	502	98	70	432	479	473	527	1463	912	398	393	55	164	982	6640	225	1955	1208	900	2449	1315	2295	189	785	858	831	761	696	218	39	154	1014	1423	219	392	4176	181
pyruvic acid	211668	174	583	86:1271.0 87:3393.0 88:4939.0 89:36864.0 90:3575.0 91:1545.0 99:11670.0 100:9133.0 101:3760.0 102:2314.0 111:260.0 112:118.0 114:1389.0 115:16515.0 116:2607.0 117:44546.0 118:6205.0 119:2711.0 128:303.0 129:840.0 131:2446.0 133:6730.0 143:730.0 144:225.0 145:87.0 149:5066.0 150:761.0 154:28.0 157:97.0 158:2571.0 159:990.0 160:146.0 168:28.0 169:66.0 174:40280.0 175:5050.0 176:1835.0 181:83.0 182:…	1060	C00022	LCTONWCANYUPML-UHFFFAOYSA-N	0.0888889	1467	3550	2351	749	370	375	398	338	303	109	920	451	1004	884	471	191	833	948	1098	780	508	732	1814	718	485	2617	530	1454	549	288	461	524	480	584	579	375	1691	56	941	4874	844
putrescine	588119	174	21703	85:624.0 86:17614.0 87:1954.0 88:701.0 95:37.0 96:1.0 97:93.0 98:646.0 99:2310.0 100:8640.0 101:1171.0 102:973.0 103:9.0 110:382.0 111:26.0 112:811.0 113:463.0 114:1772.0 115:664.0 116:1599.0 117:894.0 118:197.0 124:16.0 125:39.0 126:2092.0 127:226.0 128:1088.0 129:243.0 130:4521.0 131:1582.0 132:862.0 140:655.0 141:77.0 142:1872.0 143:265.0 144:500.0 145:66.0 146:2422.0 153:32.0 156:175.0 158:65…	1045	C00138	KIDHWZJUCRJVML-UHFFFAOYSA-N	0.755556	60473	84000	70385	7638	1569	1725	1493	1811	3623	2216	1635	1841	1038	2434	1040	1154	1826	8211	21279	2122	179124	2681	1010	27992	33195	101545	3042	2499	156514	2009	1317	1045	1637	3292	136155	2591	230074	760	1583	6402	970
pseudo uridine	813899	217	1688	86:237.0 88:11.0 89:59.0 98:89.0 99:253.0 100:1259.0 101:467.0 102:246.0 103:1528.0 104:31.0 105:44.0 106:207.0 107:166.0 109:7.0 110:112.0 111:375.0 113:146.0 114:80.0 115:64.0 116:328.0 117:474.0 118:55.0 122:3.0 124:1.0 125:164.0 127:342.0 128:214.0 129:1201.0 130:286.0 131:481.0 132:107.0 133:1244.0 134:252.0 136:17.0 137:5.0 140:118.0 141:89.0 142:644.0 143:887.0 144:172.0 145:62.0 147:4539.…	15047	C02067	PTJWIQPHWPFNBW-GBNDHIKLSA-N	0.288889	220	386	132	339	2509	931	931	2058	903	893	169	512	463	2164	583	106	1182	3910	2451	463	418	1731	533	1607	1132	2442	558	2156	306	98	725	155	594	396	344	348	288	1071	118	1018	614
propane-1,3-diol NIST	214380	177	282	85:801.0 86:145.0 87:673.0 99:342.0 100:269.0 101:1134.0 102:390.0 103:1442.0 104:191.0 105:263.0 113:55.0 115:7165.0 116:474.0 119:330.0 129:59.0 130:5199.0 131:1969.0 133:1784.0 135:367.0 145:32.0 147:17505.0 148:2962.0 149:1307.0 150:157.0 151:34.0 163:52.0 164:30.0 176:36.0 177:1417.0 178:147.0 179:81.0 180:21.0 183:38.0 186:23.0 192:22.0 201:32.0 203:21.0 205:278.0 213:45.0 227:17.0 231:24.0…	10442	C02457	YPFDHNVEDLHUCE-UHFFFAOYSA-N	0.0222222	2945	1558	2344	1991	1794	1116	1109	914	605	480	1755	1268	1506	1641	954	1192	1116	1918	741	2621	797	2126	2261	614	1207	615	1197	838	677	1304	894	1482	1389	1050	660	1831	494	647	1717	2002	724
proline	364523	142	171970	85:1055.0 86:1908.0 87:916.0 88:634.0 95:165.0 96:356.0 97:345.0 99:1005.0 100:3118.0 101:1393.0 103:251.0 106:185.0 107:211.0 108:134.0 113:1037.0 114:294.0 115:1417.0 118:96.0 121:64.0 126:275.0 128:58.0 131:365.0 133:1875.0 140:1177.0 142:96461.0 143:13706.0 144:4081.0 145:234.0 147:1734.0 148:505.0 155:204.0 170:1119.0 174:120.0 175:34.0 176:111.0 181:141.0 184:74.0 196:36.0 204:70.0 215:33.0…	145742	C00148	ONIBWKKTOPOVIA-BYPYZUCNSA-N	0.711111	16387	87055	85264	6615	1945	2295	2117	3471	1915	566	13839	2058	9366	5576	5539	12990	967	1355	325	12423	978	6965	1872	5170	2677	18527	1355	2790	35574	6917	1481	8166	2252	12119	17889	8712	47252	7711	6506	46349	2319
phosphoethanolamine	603912	299	1723	85:20.0 86:924.0 87:173.0 88:41.0 90:8.0 91:76.0 95:36.0 96:1.0 97:39.0 99:9.0 100:4477.0 101:327.0 102:26.0 107:64.0 109:53.0 113:35.0 114:2019.0 115:1275.0 116:271.0 117:260.0 119:44.0 120:5.0 123:18.0 129:2.0 130:467.0 131:202.0 132:82.0 133:763.0 134:65.0 135:351.0 136:14.0 137:122.0 140:1.0 143:21.0 144:14.0 146:1.0 147:618.0 148:30.0 151:53.0 158:77.0 160:1.0 161:3.0 162:9.0 163:5.0 164:2.0…	1015	C00346	SUHOOTKUPISOBE-UHFFFAOYSA-N	0.2	54	455	92	68	77	70	429	65	64	102	99	32	190	388	790	204	301	318	165	508	563	103	551	27	1024	78		27	212	157	73	348	98	770	695	105	588	12	129	525	342
phosphate	345365	314	4	85:2157.0 86:4845.0 87:5305.0 88:1544.0 89:6178.0 90:913.0 91:5486.0 92:639.0 93:1090.0 94:256.0 95:178.0 96:901.0 97:221.0 98:1216.0 99:626.0 100:3524.0 103:17906.0 104:4250.0 105:12326.0 106:1911.0 107:7514.0 108:751.0 109:2429.0 110:239.0 112:225.0 113:1044.0 114:607.0 115:23611.0 116:3246.0 117:2166.0 118:1082.0 119:15220.0 120:2183.0 121:11456.0 122:1330.0 123:5152.0 124:478.0 125:397.0 126:…	1004	C00009	NBIIXXVUZAFLBC-UHFFFAOYSA-N	0.844444	375923	217947	354314	143308	204214	112695	246274	152558	197287	200427	163812	102261	108728	83935	182867	163662	402905	160871	202577	208618	194803	201070	183105	39354	257016	48406	147466	66609	175138	141044	188480	307135	164769	203013	94651	199422	98865	27804	273221	291834	116491
phenylethylamine	510327	174	2005	85:169.0 89:6.0 90:2.0 91:2.0 98:145.0 99:115.0 102:5.0 111:2.0 113:34.0 114:67.0 120:23.0 129:1.0 137:7.0 146:11.0 149:2.0 158:7.0 171:1.0 174:3063.0 175:295.0 176:30.0 184:2.0 299:222.0	1001	C05332	BHHGXPLMPWCGHP-UHFFFAOYSA-N	0.155556	1262	5271	3019	22	145	42	227	87	87	140		58	5	63	25	9	171	65	265	180	14133	64	78	60	89		116	111	16655	10	76	10	136	33	5554	22	23860	17	63	170	64
phenylalanine	537804	218	33	85:116.0 86:960.0 87:386.0 88:130.0 89:524.0 90:333.0 91:7394.0 92:957.0 93:245.0 95:80.0 97:48.0 98:130.0 99:52.0 100:9746.0 101:1177.0 102:805.0 103:1034.0 104:243.0 105:388.0 107:71.0 113:39.0 114:39.0 115:219.0 116:165.0 117:780.0 118:464.0 119:424.0 120:416.0 121:430.0 122:59.0 123:39.0 129:97.0 130:1679.0 131:1133.0 132:1341.0 133:1146.0 134:336.0 135:293.0 136:49.0 138:34.0 139:49.0 140:25…	6140	C00079	COLNVLDHVKWLRT-QMMMGPOBSA-N	0.822222	1290	1502	1228	15920	17141	33649	20140	30672	9858	3525	12542	23488	26552	39176	4534	10899	6552	4960	18182	20245	4549	32396	43912	44298	28976	30333	57954	45579	1134	24772	25244	15252	20460	23835	28292	18528	1766	68050	8359	6615	40232
pentadecanoic acid	674647	117	1680	85:1079.0 86:936.0 87:668.0 88:311.0 89:1235.0 90:252.0 91:363.0 92:121.0 93:924.0 94:23.0 95:2663.0 96:207.0 97:1950.0 98:1682.0 99:1097.0 100:375.0 101:739.0 102:111.0 103:398.0 105:1755.0 106:21.0 107:560.0 109:714.0 110:435.0 111:832.0 112:533.0 113:210.0 114:84.0 115:386.0 116:3014.0 117:51588.0 118:5064.0 119:2265.0 120:57.0 121:350.0 122:9.0 123:205.0 124:23.0 125:265.0 126:192.0 127:184.0…	13849	C16537	WQEPLUUGTLDZJY-UHFFFAOYSA-N	0.222222	850	607	540	419	3144	570	1468	2504	3705	1642	159	1131	365	856	847	404	2443	1055	2264	1274	2325	1591	825	1954	2064	646	1602	2782	1426	247	2350	672	1413	512	273	973	999	860	742	593	2688
pelargonic acid	399229	117	50	85:95.0 86:236.0 88:109.0 89:242.0 90:68.0 94:18.0 95:61.0 96:43.0 98:137.0 99:208.0 101:214.0 102:71.0 105:367.0 116:364.0 117:7457.0 118:623.0 119:191.0 123:20.0 128:63.0 129:2753.0 130:235.0 131:2172.0 132:1576.0 133:343.0 143:171.0 144:20.0 145:577.0 146:129.0 149:75.0 150:22.0 157:39.0 159:78.0 171:92.0 172:28.0 187:106.0 201:79.0 215:2429.0 216:383.0 217:112.0 221:143.0 222:38.0 252:13.0 25…	8158	C01601	FBUKVWPVBMHYJY-UHFFFAOYSA-N	0.733333	4613	2916	4033	2441	7163	3380	3609	2581	4752	4250	1266	1456	2324	568	1760	2286	4436	1881	2291	2672	1826	4375	1973	516	3343	492	3166	2335	1755	1887	4916	2171	1683	2482	945	6076	3933	293	4930	1904	1581
parabanic acid NIST	464991	100	4944	86:184.0 100:2598.0 101:191.0 102:43.0 107:53.0 110:113.0 132:10.0 180:10.0 184:81.0 185:1.0 215:53.0 216:3.0 243:231.0 258:5.0 312:3.0 349:7.0 360:7.0 402:7.0 409:10.0 429:9.0 433:1.0 447:3.0 480:21.0 483:7.0 496:10.0	67126	C00802	ZFLIKDUSUDBGCD-UHFFFAOYSA-N	0.444444	293	1634	454	2854	2941	1767	2936	1272	1185	904	404	3390	493	1675	913	1100	811	1724	2237	4544	2960	3364	4923	1080	5010	1272	2301	1603	1311	1450	2609	760	3062	3274	974	1744	912	1009	2722	1031	3704
palmitic acid	713809	313	11	85:5547.0 86:2174.0 87:1945.0 88:1374.0 89:4967.0 90:773.0 91:1518.0 92:318.0 93:3798.0 94:511.0 95:10592.0 96:1486.0 97:8747.0 98:6953.0 99:4528.0 100:714.0 101:2700.0 102:872.0 103:543.0 105:5528.0 106:406.0 107:1555.0 108:180.0 109:2908.0 110:516.0 111:3724.0 112:1696.0 113:834.0 114:115.0 115:1629.0 116:11477.0 117:187825.0 118:18078.0 119:7322.0 120:225.0 121:1203.0 122:69.0 123:876.0 124:28…	985	C00249	IPCSVZSSVZVIGE-UHFFFAOYSA-N	0.977778	15002	12226	13216	8520	40286	16562	38999	27377	23020	21043	4675	20153	9420	4216	9601	6001	35970	7908	49474	5740	29419	9767	7490	12781	7098	10264	18804	22884	23870	6718	27198	14264	35713	11152	3864	4657	3550	8311	11022	10423	39369
oxoproline	485935	156	10	85:3305.0 86:3646.0 88:224.0 89:349.0 92:90.0 93:31.0 94:268.0 97:300.0 98:1005.0 99:1224.0 100:2213.0 101:88.0 102:773.0 103:769.0 104:198.0 105:507.0 106:72.0 108:279.0 109:95.0 110:674.0 111:220.0 112:3321.0 113:1081.0 114:1752.0 115:792.0 116:101.0 117:1281.0 118:207.0 119:332.0 122:383.0 123:65.0 124:48.0 126:536.0 127:49.0 128:356.0 129:115.0 130:114.0 131:2158.0 132:618.0 133:4526.0 134:75…	7405	C01879	ODHCTXKNWHHXJC-VKHMYHEASA-N	1	11041	30357	15958	16519	94125	49485	62497	103247	31326	23517	23523	130224	29048	125286	36365	30031	22044	40172	28885	99627	25303	112935	94786	96504	48127	116142	159809	128898	48186	41028	116064	21934	104776	46867	48743	79247	25349	126181	41481	9973	104216
ornithine	527113	142	1821	85:252.0 86:569.0 87:548.0 88:467.0 89:1118.0 90:393.0 94:104.0 95:111.0 96:181.0 97:341.0 98:542.0 99:225.0 100:4351.0 101:232.0 102:4646.0 103:662.0 104:345.0 105:178.0 106:63.0 107:181.0 108:4.0 109:6.0 110:358.0 111:16.0 112:222.0 113:200.0 114:874.0 115:3565.0 116:287.0 117:1730.0 118:380.0 119:233.0 124:193.0 125:16.0 126:683.0 128:2450.0 129:1396.0 130:1712.0 131:801.0 132:778.0 133:1042.0…	6262	C00077	AHLPHDHHMVZTML-BYPYZUCNSA-N	0.622222	1062	1312	1431	25964	11482	140803	7334	29537	11632	1647	8153	93612	5885	79759	2273	28799	7229	9045	2215	35525	2025	53257	8843	82626	12363	76326	18458	112167	2531	5766	28825	17657	96192	34039	2581	74012	3827	134406	10080	26548	68295
N-acetylputrescine	595523	174	87301	85:3862.0 86:56152.0 87:6678.0 88:3311.0 89:518.0 90:72.0 93:1.0 94:49.0 95:146.0 96:2586.0 97:481.0 98:2104.0 99:2411.0 100:32618.0 101:5452.0 102:5394.0 103:1640.0 104:582.0 105:212.0 109:26.0 110:423.0 111:415.0 112:6397.0 113:2161.0 114:2504.0 115:2578.0 116:5494.0 117:3889.0 118:1034.0 119:497.0 120:23.0 122:1872.0 123:114.0 124:123.0 125:23.0 126:826.0 127:360.0 128:3154.0 129:1963.0 130:96…	122356	C02714	KLZGKIDSEJWEDW-UHFFFAOYSA-N	0.0222222	359	600	423	5279	3637	29344	1520	8444	4539	661	250	25552	336	19416	634	3253	1774	2179	898	10020	881	14694	2023	18562	5115	18224	4605	35784	1243	591	11068	518	21141	8112	558	4210	966	26013	1501	4336	20769
N-acetylmannosamine	735323	319	3244	85:1141.0 86:451.0 87:885.0 88:794.0 89:7966.0 90:778.0 91:624.0 93:87.0 94:49.0 95:261.0 96:255.0 97:763.0 98:285.0 99:645.0 100:1414.0 101:2282.0 102:588.0 103:22851.0 104:2059.0 105:1722.0 106:141.0 108:12.0 109:340.0 110:235.0 111:311.0 113:842.0 114:5548.0 115:953.0 116:1164.0 117:12085.0 118:1540.0 119:1530.0 120:118.0 123:92.0 125:29.0 126:101.0 127:736.0 128:479.0 129:16363.0 130:2769.0 1…	439281	C00645	OVRNDRQMDRJTHS-ZTVVOAFPSA-N	0	35	41	95	1715	43	96	52	151	45	134	15	68	27	41	13	12	260	53	184	129	9	71	91	34	69	37	58	56	65	11	139	23	52	50	15	149	63	46	83	70	73
N-acetylglutamate	604748	216	62256	85:107814.0 86:18458.0 87:11769.0 88:11138.0 89:14892.0 90:2982.0 91:3720.0 92:524.0 93:740.0 94:486.0 95:6384.0 96:2407.0 97:5303.0 98:35189.0 99:25848.0 100:19887.0 101:23815.0 102:9882.0 103:77075.0 104:9354.0 105:4287.0 106:699.0 107:415.0 108:1738.0 109:1106.0 110:2483.0 111:20118.0 112:15357.0 113:5447.0 114:10062.0 115:11909.0 116:108594.0 117:47576.0 118:12294.0 119:6445.0 120:703.0 121:5…	70914	C00624	RFMMMVDNIPUKGG-YFKPBYRVSA-N	0	85	93	42	36	148	90	153	34	119	140	20	70	16	100	16	12	379	196	143	56	238	86	41	79	186	162	82	122	229	21	123	17	124	60	32	41	93	100	51	153	53
n-acetyl-d-hexosamine	746341	319	1674	85:448.0 86:230.0 88:655.0 89:9641.0 90:778.0 99:345.0 100:2544.0 101:2131.0 102:964.0 103:45456.0 104:4561.0 105:1970.0 106:10.0 113:655.0 114:2492.0 115:766.0 116:104.0 117:11596.0 118:1129.0 119:1434.0 126:279.0 127:100.0 128:346.0 129:15183.0 130:2624.0 131:3200.0 133:18066.0 134:1988.0 135:689.0 140:72.0 141:221.0 142:588.0 143:1887.0 144:357.0 146:152.0 147:49213.0 148:7660.0 149:5097.0 150…	24139	C03878	OVRNDRQMDRJTHS-FMDGEEDCSA-N	0.555556	50	81	79	937	2195	1292	983	1121	967	1982	434	990	2606	388	3098	349	881	1617	346	822	93	3823	1686	64	222	89	1388	1793	189	869	670	717	1397	472	575	676	154	267	522	73	287
N-acetylaspartic acid	548028	158	4081	85:424.0 86:274.0 87:183.0 88:123.0 93:100.0 94:61.0 95:123.0 98:237.0 99:211.0 100:820.0 101:420.0 102:186.0 103:219.0 104:72.0 107:36.0 109:95.0 110:133.0 111:191.0 112:302.0 113:107.0 114:107.0 115:220.0 116:1962.0 117:4292.0 118:543.0 119:205.0 120:45.0 121:29.0 123:35.0 124:18.0 128:132.0 129:1942.0 130:860.0 131:1103.0 132:1033.0 133:678.0 134:131.0 135:58.0 137:52.0 138:25.0 139:83.0 141:4…	65065	C01042	OTCCIMWXFLJLIA-BYPYZUCNSA-N	0.111111	322	1557	1172	54	416	115	122	153	176	95	65	179	48	275	30	34	443	310	492	185	695	236	199	377	194	1413	133	481	2560	33	249	47	144	119	57	51	1068	185	71	1091	216
myristic acid	634414	285	127	85:1672.0 86:922.0 87:259.0 88:617.0 89:2301.0 90:194.0 91:565.0 93:1089.0 94:262.0 95:2947.0 96:479.0 97:1977.0 98:1752.0 99:1650.0 100:382.0 101:1406.0 104:452.0 105:1305.0 106:321.0 107:394.0 108:204.0 109:725.0 110:354.0 111:699.0 112:710.0 116:3547.0 117:55137.0 118:5160.0 119:1775.0 120:155.0 121:314.0 122:68.0 123:74.0 124:132.0 125:204.0 128:186.0 129:23236.0 130:2963.0 131:10163.0 132:11…	11005	C06424	TUNFSRHWOTWDNC-UHFFFAOYSA-N	0.822222	1355	205	942	446	1233	489	1367	1883	1505	831	356	1961	393	404	492	357	2480	931	2207	772	2331	287	695	501	788	394	597	1073	730	348	902	656	1183	481	247	561	298	498	733	1271	3675
myo-inositol	730022	305	1741	85:113.0 86:491.0 87:31.0 88:19.0 89:298.0 90:43.0 95:6.0 99:170.0 100:411.0 101:320.0 102:164.0 103:3399.0 104:366.0 105:2.0 107:22.0 108:49.0 109:262.0 111:243.0 112:149.0 113:176.0 114:90.0 115:187.0 116:296.0 117:1042.0 118:228.0 119:212.0 121:1.0 123:6.0 124:38.0 125:22.0 126:73.0 127:67.0 128:163.0 129:4240.0 130:611.0 131:1566.0 132:262.0 133:3203.0 134:572.0 135:421.0 136:43.0 138:92.0 13…	892	C00137	CDAISMWEOUEBRE-UHFFFAOYSA-N	0.977778	5585	10897	7224	7859	9919	9675	3721	14017	11974	5170	2140	6801	6773	14035	4106	2192	10286	8655	4065	5375	3490	7908	7695	9249	2854	13810	10029	18553	7251	2661	5054	2342	7495	4416	1767	6226	6736	7812	2420	3608	5709
methionine	483560	176	45	86:209.0 87:157.0 88:89.0 92:28.0 96:49.0 98:179.0 100:943.0 101:113.0 102:175.0 103:199.0 104:109.0 105:441.0 107:31.0 114:409.0 115:107.0 117:136.0 118:21.0 122:14.0 128:6524.0 129:603.0 130:496.0 131:1184.0 132:354.0 134:118.0 144:59.0 145:49.0 146:97.0 147:486.0 148:243.0 149:200.0 151:51.0 159:53.0 160:202.0 161:47.0 162:43.0 163:30.0 164:16.0 172:30.0 174:90.0 175:14.0 176:5168.0 177:722.0 …	6137	C00073	FFEARJCKVFRZRR-BYPYZUCNSA-N	0.688889	193	557	536	2734	4494	7270	4774	3990	774	100	5407	8231	7430	5808	648	3459	435	381	1534	7805	617	8731	10309	12666	3104	5652	9814	7347	799	6292	3916	4063	5250	4671	9778	7251	335	22510	2730	1136	4318
mannitol	663215	319	17883	85:280.0 86:2716.0 87:721.0 88:266.0 89:1849.0 91:31.0 95:7.0 97:242.0 98:55.0 99:127.0 100:1461.0 101:1171.0 102:291.0 103:12462.0 104:1201.0 105:191.0 107:139.0 110:19.0 111:65.0 113:144.0 117:8049.0 118:875.0 119:270.0 126:61.0 129:5251.0 130:900.0 131:1576.0 132:222.0 133:2932.0 134:10.0 135:38.0 139:22.0 141:117.0 143:628.0 144:294.0 145:408.0 147:17101.0 148:2774.0 149:1503.0 150:187.0 151:…	6251	C00392	FBPFZTCFMRRESA-KVTDHHQDSA-N	0.288889	162	81	95	610	7783	1023	2748	249	327	183	1271	1945	419	316	40	2318	811	737	484	1255	156	832	216	586	136	308	273	4402	155	462	340	331	2340	436	68	10134	39	768	1287	368	758
maltotriose	1176044	361	84521	85:2289.0 86:1107.0 87:1856.0 88:1048.0 89:11031.0 90:1060.0 91:652.0 92:201.0 93:121.0 94:240.0 95:525.0 96:664.0 97:2907.0 98:443.0 99:1934.0 100:3182.0 101:6896.0 102:3193.0 103:45196.0 104:4117.0 105:5028.0 106:356.0 107:488.0 108:225.0 109:2412.0 110:402.0 111:1693.0 112:454.0 113:1828.0 114:1470.0 115:2305.0 116:3828.0 117:26968.0 118:2734.0 119:2261.0 120:199.0 121:186.0 122:101.0 123:327.…	439586	C01835	FYGDTMLNYKFZSV-DZOUCCHMSA-N	0.822222	5322	30010	10813	12406	706	229	5465	9332	85948	58020	2559	4412	11096	27903	60236	2670	11914	63896	15339	12016	569	4304	14828	7945	13193	40533	384	134	40465	1362	1027	987	5604	3300	67	8533	1033	54	493	1158	3675
maltose	946601	204	1979	85:18.0 86:40.0 87:38.0 89:640.0 90:50.0 94:3.0 95:51.0 96:226.0 97:52.0 98:60.0 99:10.0 100:262.0 101:31.0 102:157.0 103:2571.0 104:171.0 105:231.0 108:7.0 109:86.0 111:17.0 112:13.0 113:130.0 114:62.0 116:82.0 117:1560.0 118:98.0 119:98.0 125:5.0 127:10.0 128:39.0 129:1849.0 130:331.0 131:223.0 132:24.0 133:813.0 134:81.0 140:25.0 141:77.0 142:107.0 143:428.0 145:58.0 147:3256.0 148:427.0 149:3…	439186	C00208	GUBGYTABKSRVRQ-PICCSMPSSA-N	0.955556	30500	105424	42399	87327	34534	3519	12579	188904	267737	527242	7345	31610	29289	129928	281246	16638	26874	460477	137464	54158	60435	18210	63702	157736	227316	195716	45338	13252	167252	5557	213759	8222	24759	43086	1423	20258	116042	15963	3728	51355	49709
malic acid	463180	233	1391	85:66.0 87:316.0 88:106.0 89:148.0 90:42.0 95:37.0 99:129.0 101:4462.0 102:488.0 103:641.0 104:93.0 105:294.0 115:533.0 116:432.0 117:2305.0 118:259.0 119:501.0 120:70.0 121:62.0 124:21.0 129:385.0 131:1945.0 132:129.0 133:6850.0 134:1075.0 135:667.0 136:51.0 137:33.0 139:20.0 142:41.0 143:745.0 144:107.0 145:145.0 147:21089.0 148:2969.0 149:2528.0 150:99.0 151:286.0 153:24.0 158:12.0 159:29.0 16…	525	C00711	BJEPYKJPYRNKOW-UHFFFAOYSA-N	0.0222222	243	190	88	39	413	59	126	62	139	288	52	31	285	117	218	45	718	1639	463	300	484	96	326	56	311	60	281	67	149	176	217	200	50	42	64	95	242	36	34	208	161
lyxitol	573587	217	233	85:649.0 86:59.0 87:142.0 88:75.0 89:607.0 95:25.0 97:25.0 99:247.0 100:57.0 101:550.0 102:92.0 103:6136.0 104:480.0 105:198.0 106:44.0 111:98.0 112:73.0 113:193.0 114:48.0 115:140.0 116:225.0 117:3144.0 118:289.0 119:258.0 120:15.0 127:102.0 129:2235.0 130:260.0 131:777.0 133:1341.0 134:87.0 135:42.0 141:89.0 143:195.0 144:16.0 145:61.0 147:6082.0 148:964.0 149:538.0 150:39.0 151:43.0 157:231.0 …	439255	C00532	HEBKCHPVOIAQTA-IMJSIDKUSA-N	0.0888889	439	841	1060	209	5761	692	659	1125	454	372	527	1463	912	1681	296	417	539	2953	8128	1198	1757	1208	900	3897	1240	2295	1506	2268	2395	831	947	696	977	237	385	1014	1911	1166	392	3100	499
lysine	663483	156	12	85:2755.0 86:29130.0 87:3786.0 88:12077.0 89:1291.0 90:709.0 92:136.0 93:103.0 94:668.0 95:313.0 96:506.0 97:609.0 98:2819.0 99:1955.0 100:31497.0 101:4429.0 102:7671.0 103:3645.0 104:565.0 105:379.0 106:83.0 107:97.0 108:128.0 109:134.0 110:753.0 111:416.0 112:6522.0 113:2018.0 114:7116.0 115:10574.0 116:3465.0 117:4929.0 118:1028.0 119:900.0 120:191.0 121:127.0 123:145.0 124:606.0 125:212.0 126…	5962	C00047	KDXKERNSBIXSRK-YFKPBYRVSA-N	0.911111	2098	1384	2773	3135	10489	53292	10535	12532	6391	1994	17670	22324	21214	18406	3526	21098	2134	2468	1950	14247	2936	16521	18926	33154	10532	19416	17412	19896	1457	23766	12458	16768	33811	20835	1706	9917	2609	45060	9851	14706	33302
levoglucosan	569637	204	3169	85:775.0 87:165.0 88:163.0 89:177.0 90:42.0 91:21.0 92:2.0 95:13.0 97:132.0 98:53.0 99:731.0 100:180.0 101:2830.0 102:212.0 103:5456.0 104:270.0 105:366.0 109:317.0 111:424.0 112:33.0 113:818.0 114:131.0 115:724.0 116:1575.0 117:3643.0 118:337.0 119:568.0 120:38.0 125:69.0 126:44.0 127:263.0 129:5991.0 130:703.0 131:1830.0 132:221.0 133:3867.0 134:297.0 135:293.0 136:48.0 139:2.0 140:20.0 141:67.…	2724705		TWNIBLMWSKIRAT-VFUOTHLCSA-N	0.244444	401	354	1106	109	1119	274	527	1394	1024	1998	77	535	121	634	483	176	450	2832	1853	662	605	395	406	651	1071	1460	1055	711	2701	75	6747	338	532	173	106	353	747	348	101	913	618
leucine	345168	158	84921	85:4255.0 86:3321.0 87:4862.0 88:1815.0 89:5808.0 90:737.0 91:3465.0 92:1219.0 93:1050.0 94:206.0 95:597.0 96:1025.0 97:645.0 98:1470.0 99:1893.0 100:8521.0 101:2533.0 102:17396.0 103:18799.0 104:3755.0 105:8482.0 106:1272.0 107:5468.0 108:712.0 109:1678.0 110:679.0 111:174.0 112:443.0 113:769.0 114:594.0 115:14996.0 116:5260.0 117:7520.0 118:1448.0 119:9608.0 120:1063.0 121:6360.0 122:565.0 123:…	6106	C00123	ROHFNLRQFUQHCH-YFKPBYRVSA-N	0.644444	4403	4019	5498	42674	26517	34122	16886	19130	8842	2766	98444	18806	90283	17130	18582	68353	6775	3736	4650	48528	11152	41482	45391	25218	19692	16374	30564	38844	3420	99255	12690	59466	15969	65877	99165	84144	6315	42956	43904	13891	14170
lauric acid	547906	117	49	85:168.0 86:141.0 87:101.0 89:291.0 93:60.0 95:377.0 96:145.0 97:251.0 98:244.0 101:191.0 104:48.0 105:176.0 109:155.0 111:88.0 115:37.0 116:428.0 117:7512.0 118:665.0 119:226.0 120:42.0 122:42.0 129:2879.0 130:369.0 131:1222.0 132:1823.0 133:146.0 134:55.0 139:64.0 143:180.0 145:762.0 146:42.0 147:217.0 153:16.0 154:30.0 157:84.0 160:63.0 169:49.0 171:95.0 176:32.0 179:30.0 185:98.0 186:22.0 187…	3893	C02679	POULHZVOKOAJMA-UHFFFAOYSA-N	0.955556	21283	11237	16081	6689	7586	4120	42298	25991	3958	16449	5891	47088	4671	11843	7533	7843	53893	39624	41075	22715	59884	25595	21454	18922	19556	11971	12877	12348	20481	3159	7970	11151	43792	15889	6356	13763	15518	14023	15196	47625	54912
lactulose	929908	204	6432	85:15.0 86:83.0 89:320.0 93:71.0 96:35.0 99:179.0 100:35.0 101:517.0 103:2907.0 104:50.0 105:154.0 109:103.0 113:221.0 114:90.0 115:12.0 116:235.0 117:787.0 118:124.0 124:47.0 126:14.0 129:3378.0 130:406.0 131:445.0 133:426.0 134:88.0 136:23.0 137:31.0 139:22.0 141:191.0 143:655.0 144:48.0 145:261.0 147:4074.0 148:387.0 149:168.0 150:56.0 153:61.0 155:144.0 156:88.0 157:219.0 158:34.0 159:34.0 16…	11333	C07064	JCQLYHFGKNRPGE-FCVZTGTOSA-N	0.0888889	79	548	75	641	552	65	928	1329	1148	1470	126	645	1077	1663	1171	55	9761	17881	619	188	265	867	706	1336	1334	1871	4532	1028	967	10	899	16	312	157	31	285	881	311	433	248	336
lactose	935640	191	4771	86:21.0 101:156.0 103:696.0 104:4.0 112:36.0 113:18.0 117:389.0 120:17.0 127:171.0 129:837.0 130:24.0 131:125.0 133:236.0 134:94.0 136:11.0 139:3.0 142:30.0 143:176.0 145:62.0 147:1082.0 149:89.0 155:83.0 156:15.0 157:174.0 161:41.0 163:79.0 164:25.0 165:133.0 169:298.0 170:49.0 175:41.0 177:87.0 178:2.0 179:60.0 187:10.0 189:327.0 190:4.0 191:1441.0 192:295.0 193:304.0 194:86.0 197:56.0 201:17.0…	440995	C00243	GUBGYTABKSRVRQ-QKKXKWKRSA-N	0.266667	183	677	340	681	607	86	474	425	603	1094	116	400	66	411	913	63	1201	1496	252	783	872	172	684	2513	2266	2330	1439	193	1084	42	1136	60	312	402	53	176	213	170	92	263	364
lactobionic acid	972139	204	102121	85:5490.0 86:1801.0 87:6474.0 88:3540.0 89:15202.0 90:1571.0 91:1284.0 92:511.0 93:702.0 94:722.0 95:1950.0 96:1508.0 97:10499.0 98:1241.0 99:5119.0 100:1010.0 101:19111.0 102:23065.0 103:112675.0 104:11611.0 105:6191.0 106:675.0 107:2573.0 108:544.0 109:4156.0 110:361.0 111:4545.0 112:835.0 113:6220.0 114:1334.0 115:6537.0 116:8315.0 117:80736.0 118:8287.0 119:7214.0 120:715.0 121:701.0 122:242.…	7314	C04247	JYTUSYBCFIZPBE-AMTLMPIISA-N	0	32	55	35	136	92	112	1580	84	60	86	5	31	36	12	66	20		276	49	188	69	61	110	29	67	64	94	110	103	31	50	69	96	75	29	170	86	22	54	90	139
lactic acid	217657	191	80	85:8684.0 86:6573.0 87:72227.0 88:111565.0 89:22391.0 90:1554.0 91:2622.0 92:778.0 93:502.0 94:4760.0 95:1164.0 96:739.0 97:892.0 98:246.0 99:4891.0 100:2372.0 101:61750.0 102:48891.0 103:46949.0 104:6822.0 105:17397.0 106:1817.0 107:2274.0 108:297.0 109:91.0 111:450.0 113:4576.0 114:1039.0 115:35415.0 116:15880.0 117:1091636.0 118:122979.0 119:56962.0 120:3499.0 121:613.0 126:206.0 127:1515.0 12…	612	C01432	JVTAAEKCZFNVCJ-UHFFFAOYSA-N	0.955556	151197	68830	54909	365452	105650	116004	114581	57548	49518	34728	396838	168842	345284	180890	209595	325293	70794	87741	58381	192760	46933	125864	191566	80644	97915	68641	117329	122000	10616	252137	50303	257675	101002	142034	221589	155491	29701	87094	286357	74911	58439
isothreonic acid	489385	292	1679	85:304.0 86:391.0 88:631.0 89:4158.0 90:414.0 91:179.0 92:233.0 93:215.0 94:45.0 96:145.0 97:116.0 98:15.0 99:816.0 100:110.0 101:2762.0 102:21122.0 103:20966.0 104:2634.0 105:1408.0 106:64.0 107:560.0 108:290.0 109:71.0 110:395.0 111:105.0 113:1032.0 114:253.0 115:1508.0 116:877.0 117:33848.0 118:3267.0 119:2907.0 120:140.0 121:96.0 122:8.0 124:18.0 125:13.0 127:531.0 128:50.0 129:6995.0 130:178…	151152	C00639	JPIJQSOTBSSVTP-GBXIJSLDSA-N	0.177778	247	129	96	234	986	172	642	468	352	190	199	270	264	741	234	153	677	1964	1160	196	343	862	348	139	619	564	243	259	694	176	267	270	294	173	150	245	130	257	276	313	402
isoleucine	359251	158	15	85:1549.0 86:3001.0 87:645.0 88:285.0 89:271.0 90:580.0 91:64.0 92:52.0 95:58.0 96:323.0 97:189.0 98:829.0 99:977.0 100:9875.0 101:1414.0 102:3456.0 103:1535.0 104:311.0 105:134.0 111:127.0 112:440.0 113:373.0 114:1505.0 115:765.0 116:651.0 118:274.0 119:292.0 121:53.0 123:27.0 126:183.0 128:1693.0 129:920.0 130:964.0 131:1559.0 132:2068.0 133:2024.0 135:106.0 142:989.0 143:511.0 144:398.0 145:30…	6306	C00407	AGPKZVBTJJNPAG-WHFBIAKZSA-N	0.822222	3033	2616	2538	17690	15692	18467	12262	10165	4189	1062	40918	13508	44007	10551	6724	39049	1937	972	4487	24837	6630	23891	22260	10356	13484	6584	14793	19564	1369	53702	9912	29713	9819	39190	63278	42280	1217	20801	21746	6312	11431
isocitric acid	616323	245	12267	89:522.0 90:180.0 95:584.0 97:191.0 98:207.0 99:600.0 101:378.0 102:3.0 103:489.0 106:964.0 109:156.0 112:78.0 113:859.0 114:122.0 116:611.0 118:39.0 119:171.0 121:116.0 125:52.0 127:331.0 128:413.0 129:390.0 133:1883.0 136:574.0 140:130.0 143:846.0 144:381.0 145:464.0 147:7317.0 148:543.0 149:1044.0 150:416.0 151:31.0 155:15.0 156:300.0 157:980.0 158:167.0 159:58.0 161:79.0 163:99.0 167:4.0 169:…	5318532	C00451	ODBLHEXUDAPZAU-ZAFYKAAXSA-N	0	219	78	13	492	678	35	317	91	655	95	25	26	101	103	43	19	1272	1362	652	104	214	246	166	18	264	80	92	402	101	16	35	14	84	53	21	151	48	19	88	370	49
indoxyl sulfate	577333	277	31543	85:106.0 86:115.0 87:397.0 89:367.0 90:218.0 91:314.0 92:133.0 93:435.0 95:66.0 98:81.0 102:189.0 103:726.0 104:409.0 105:728.0 106:257.0 107:328.0 108:72.0 109:26.0 110:29.0 114:22.0 115:197.0 116:67.0 118:213.0 119:1492.0 120:307.0 121:100.0 128:66.0 129:195.0 130:1028.0 131:317.0 132:529.0 133:648.0 134:1668.0 135:299.0 136:94.0 138:1.0 142:21.0 143:214.0 144:213.0 145:375.0 146:681.0 150:37.0…	10258		BXFFHSIDQOFMLE-UHFFFAOYSA-N	0	60	59	57	149	339	172	157	161	159	179	26	50	102	188	64	30	249	257	344	101	211	187	173	124	294	30	163	90	99	48	83	32	68	23	8	105	352	22	107	173	53
indole-3-lactate	764586	202	724	88:69.0 93:61.0 95:49.0 102:117.0 104:35.0 109:35.0 112:18.0 116:72.0 117:141.0 119:48.0 124:41.0 129:278.0 133:172.0 135:26.0 136:22.0 137:31.0 140:24.0 142:37.0 143:39.0 144:38.0 145:47.0 147:362.0 148:87.0 149:117.0 151:18.0 156:56.0 158:20.0 160:37.0 162:39.0 164:15.0 165:27.0 169:26.0 170:56.0 173:22.0 181:25.0 182:31.0 183:24.0 184:33.0 185:30.0 186:21.0 188:34.0 194:24.0 195:23.0 200:39.0 …	92904	C02043	XGILAAMKEQUXLS-UHFFFAOYSA-N	0.177778	175	87	154	345	2278	805	2197	108	268	1096	945	2456	44	78	742	1443	197	684	330	3228	1408	243	160	84	183	261	210	1004	302	29	1763	131	1909	290	151	1264	171	55	674	273	139
indole-3-acetate	684929	202	69	85:142.0 87:38.0 89:42.0 91:40.0 100:21.0 101:105.0 102:208.0 105:43.0 115:43.0 116:34.0 119:53.0 121:26.0 128:130.0 129:377.0 130:199.0 131:197.0 133:47.0 145:101.0 148:147.0 157:44.0 160:50.0 161:30.0 167:14.0 169:17.0 170:37.0 172:34.0 174:29.0 184:57.0 186:179.0 187:57.0 200:136.0 201:41.0 202:3519.0 203:606.0 204:162.0 217:45.0 226:14.0 228:28.0 276:55.0 319:239.0 320:67.0 321:16.0 330:17.0 …	802	C00954	SEOVTRFCIGRIMH-UHFFFAOYSA-N	0	51	21	16	11	182	38	105	67	146	52	10	22	2	51		15	197	131	176	174	286	137	54	29	97	44	37	17	109	13	106	16	34	42	13	37	43	24	22	135	57
hypoxanthine	619128	265	1663	85:17650.0 86:12163.0 87:3151.0 88:967.0 89:1497.0 90:1362.0 91:1011.0 92:2327.0 93:2705.0 94:2109.0 95:8249.0 96:4731.0 97:4274.0 98:10523.0 99:10631.0 100:18705.0 101:4328.0 102:2856.0 103:1825.0 104:825.0 105:732.0 106:877.0 107:1246.0 108:1010.0 109:1929.0 110:7804.0 111:16720.0 112:8157.0 113:3184.0 114:2386.0 115:2768.0 116:1782.0 117:3672.0 118:1096.0 119:3047.0 120:887.0 121:1152.0 122:16…	790	C00262	FDGQSTZJBFJUBT-UHFFFAOYSA-N	0.777778	262	547	260	543	4719	6105	3128	15498	4199	3767	807	1220	4005	13477	3464	1055	922	1505	5272	2986	2518	9776	4176	896	5653	920	6876	5454	468	3022	1914	2883	2908	4205	4359	3126	639	11478	980	583	6815
hydroxyproline dipeptide NIST	879596	156	12279	85:108.0 89:442.0 90:929.0 91:7042.0 92:694.0 95:17.0 98:75.0 104:67.0 107:625.0 108:53.0 110:1059.0 112:106.0 113:27.0 114:85.0 115:1214.0 116:1135.0 117:310.0 118:765.0 120:53.0 126:133.0 128:728.0 129:265.0 130:402.0 131:480.0 133:5.0 139:185.0 140:303.0 141:15.0 142:112.0 144:931.0 145:21.0 146:309.0 148:383.0 149:410.0 155:1421.0 156:7231.0 157:1158.0 158:899.0 159:77.0 160:331.0 161:34.0 17…	61159526		HXWNRESJYUCPRA-UHFFFAOYSA-N	0	123	38	81	150	1584	871	1092	65	164	39	397	838	277	62	22	138	580	322	711	466	144	260	1248	204	366	56	1018	768	143	288	156	122	416	74	91	223	33	126	294	333	234
hydroxylamine	255241	146	139	85:633.0 86:2313.0 87:825.0 88:529.0 91:101.0 92:48.0 96:39.0 99:99.0 100:1181.0 101:208.0 103:445.0 105:237.0 109:19.0 116:169.0 117:579.0 118:114.0 119:2103.0 120:482.0 121:248.0 124:18.0 126:27.0 129:42.0 131:1281.0 132:298.0 133:4524.0 135:417.0 136:79.0 142:20.0 144:27.0 145:78.0 146:4294.0 147:2233.0 148:673.0 149:132.0 161:231.0 172:17.0 187:19.0 188:77.0 190:14.0 204:105.0 205:68.0 238:22…	787	C00192	AVXURJPOCDRRFD-UHFFFAOYSA-N	1	127370	121478	111748	75046	57227	29719	66560	29863	37442	44532	38103	31149	31024	13910	102662	117695	65201	42917	58705	38693	52195	25458	28266	10751	44221	10495	34626	19694	34525	115192	57342	62240	45419	105204	39128	30034	19568	7728	159247	193756	50400
hydroxycarbamate NIST	325318	278	130396	86:3909.0 89:5546.0 91:162.0 98:928.0 100:9202.0 103:3112.0 104:804.0 105:1118.0 109:43.0 115:2742.0 116:1447.0 117:1902.0 118:782.0 119:6979.0 120:481.0 121:178.0 123:62.0 131:6529.0 133:21267.0 134:4246.0 135:2007.0 144:446.0 145:185.0 147:31804.0 152:25.0 160:14456.0 161:3001.0 162:1040.0 163:900.0 169:62.0 188:1604.0 196:22.0 205:1022.0 206:398.0 207:1225.0 208:224.0 213:39.0 215:46.0 221:679…	16639161		DRAJWRKLRBNJRQ-UHFFFAOYSA-M	0.711111	3621	3574	2895	4398	2053	974	2738	1468	1371	1248	1184	1492	1471	1229	2151	2939	1547	2288	1969	2428	1594	707	1865	634	4474	562	930	929	2120	2157	2027	1298	1615	2327	1077	3210	1598	615	4138	3705	1703
homovanillic acid	601084	326	32251	85:441.0 86:111.0 87:181.0 88:126.0 89:895.0 90:138.0 91:1266.0 92:289.0 93:572.0 94:393.0 95:785.0 96:220.0 97:119.0 98:46.0 99:275.0 100:69.0 101:367.0 102:188.0 104:481.0 105:603.0 106:391.0 107:228.0 108:271.0 109:283.0 110:454.0 111:162.0 112:168.0 113:195.0 114:219.0 115:405.0 116:48.0 117:3662.0 118:692.0 119:412.0 120:120.0 121:467.0 122:380.0 123:609.0 124:281.0 126:293.0 128:164.0 129:1…	1738	C05582	QRMZSPFSDQBLIX-UHFFFAOYSA-N	0	34	13	54	32	123	45	91	79	45	136	23	19	20	92	169	14	119	29	30	70	126	54	123	14	125	22	71	101	23	6	111	8	136	187	17	35	73	80	241	88	88
histidine	664395	154	58170	132:965.0 153:2576.0 154:57570.0 155:11163.0 166:1042.0 167:250.0 226:659.0 238:1978.0 239:480.0 253:84.0 254:7954.0 255:1931.0 256:779.0 257:542.0 258:37.0 266:374.0 267:124.0 299:459.0 312:23.0 328:161.0 330:104.0 355:85.0 356:618.0 357:289.0 371:225.0 372:23.0 420:9.0 435:44.0 436:68.0	6274	C00135	HNDVDQJCIGZPNO-YFKPBYRVSA-N	0.244444	170	82	195	2599	4852	7496	6609	1375	610	104	3752	3653	4933	1307	247	2423	223	1282	565	1314	439	2151	8040	5091	1384	1519	8453	1586	82	5059	932	2585	4317	1794	3692	1742	146	16419	1034	2865	4265
hippuric acid	636836	206	33211	85:355.0 86:1401.0 87:1382.0 88:720.0 89:2667.0 90:839.0 91:697.0 92:138.0 93:313.0 94:13.0 95:8.0 96:554.0 98:22.0 99:109.0 100:758.0 101:1108.0 102:859.0 103:7141.0 104:2047.0 105:45958.0 106:3596.0 107:250.0 108:20.0 109:99.0 111:43.0 112:67.0 113:499.0 114:298.0 115:65.0 116:2644.0 117:6621.0 118:1589.0 119:549.0 120:129.0 121:365.0 126:116.0 128:248.0 129:256.0 130:294.0 131:953.0 132:464.0 …	464	C01586	QIAFMBKCNZACKA-UHFFFAOYSA-N	0.0222222	42	44	32	19	2891	78	401	79	60	183	57	51	25	59	66	52	97	1675	119	157	181	162	259	28	78	21	105	172	101	41	73	28	406	94	19	119	81	211	129	125	117
hexuronic acid	667373	160	4554	85:209.0 86:138.0 88:682.0 89:1276.0 90:42.0 91:290.0 92:40.0 93:62.0 95:157.0 97:343.0 98:187.0 99:94.0 100:117.0 101:506.0 102:533.0 103:960.0 104:6.0 105:780.0 107:90.0 108:8.0 109:195.0 110:46.0 111:190.0 112:6.0 113:192.0 114:283.0 115:385.0 117:357.0 118:42.0 119:105.0 127:38.0 128:156.0 129:885.0 130:376.0 131:441.0 132:5.0 133:1378.0 134:249.0 135:228.0 137:19.0 141:7.0 142:42.0 143:2086.…	152867		IAJILQKETJEXLJ-UHFFFAOYSA-N	0.2	239	264	251	800	1526	388	600	664	1215	677	137	494	240	1063	261	119	1413	4788	3849	474	196	1016	555	2284	1062	532	937	2135	120	156	954	267	508	210	559	499	374	1202	184	418	506
hexitol	704741	217	255	85:79.0 88:37.0 92:32.0 94:14.0 97:41.0 99:235.0 100:26.0 101:41.0 102:73.0 103:1566.0 104:206.0 105:96.0 109:97.0 110:36.0 111:111.0 112:66.0 113:39.0 114:55.0 115:112.0 116:320.0 117:397.0 118:41.0 119:91.0 127:84.0 129:2437.0 130:240.0 131:990.0 132:120.0 133:2109.0 135:188.0 136:36.0 138:15.0 141:58.0 142:51.0 143:712.0 144:95.0 146:64.0 147:9643.0 148:1032.0 149:1104.0 150:133.0 151:66.0 153…	453	C00392	FBPFZTCFMRRESA-UHFFFAOYSA-N	0.177778	452	578	497	382	931	334	544	602	885	426	45	638	374	630	193	85	1011	948	563	340	430	501	363	319	191	623	522	930	679	77	383	242	456	221	229	661	988	407	213	230	91
hexadecane	525964	85	120765	85:9049.0 86:474.0 96:64.0 97:771.0 98:732.0 99:2204.0 100:118.0 105:50.0 111:163.0 112:300.0 113:862.0 114:67.0 115:47.0 122:34.0 126:283.0 127:368.0 140:260.0 141:206.0 149:531.0 150:50.0 155:194.0 168:80.0 169:148.0 177:80.0 182:65.0 183:56.0 188:25.0 195:20.0 219:23.0 226:170.0 256:19.0 258:32.0 264:22.0 282:30.0 283:22.0 284:21.0 349:17.0 360:37.0 372:29.0 376:40.0 396:38.0 424:41.0 448:15.0…	11006		DCAYPVUWAIABOU-UHFFFAOYSA-N	0.488889	800	566	681	570	2438	1371	4213	3522	6498	15221	1401	14360	2204	1527	2388	4695	10840	9142	15025	4533	13408	1328	2809	1647	1553	2310	6203	1843	10672	1352	7112	2620	4147	1630	1588	2035	1580	1472	7074	6115	5371
heptadecanoic acid	751309	117	727	86:84.0 89:126.0 93:146.0 95:297.0 97:364.0 98:171.0 99:152.0 101:71.0 105:120.0 107:47.0 109:65.0 111:142.0 112:68.0 113:69.0 116:319.0 117:6884.0 118:515.0 119:190.0 123:26.0 125:38.0 129:2928.0 130:357.0 131:779.0 132:2003.0 133:510.0 134:126.0 141:18.0 143:248.0 145:1080.0 146:130.0 149:39.0 152:19.0 153:14.0 159:91.0 163:18.0 171:63.0 174:86.0 177:28.0 182:19.0 187:82.0 189:15.0 197:18.0 201…	10465		KEMQGTRYUADPNZ-UHFFFAOYSA-N	0.2	919	852	827	693	2783	639	2242	2666	3013	1690	244	2041	437	730	627	230	3298	1350	1847	907	2539	1186	609	577	860	857	1334	2563	1420	269	2513	748	1545	429	297	556	417	551	733	963	1968
glycyl-proline	691662	174	66282	86:110410.0 87:18469.0 88:5410.0 89:305.0 90:1180.0 92:179.0 94:904.0 96:3134.0 97:1552.0 98:8378.0 99:3530.0 100:58649.0 101:13921.0 102:20729.0 103:27199.0 104:2954.0 105:2138.0 106:253.0 108:417.0 109:4375.0 110:4363.0 111:2428.0 112:4354.0 113:786.0 114:12608.0 115:9291.0 117:36584.0 118:4942.0 119:5447.0 120:1680.0 121:108.0 123:274.0 124:1428.0 125:1183.0 126:3900.0 127:636.0 128:7596.0 129…	3013625		KZNQNBZMBZJQJO-YFKPBYRVSA-N	0.444444	212	317	294	654	1970	3140	1541	1356	895	288	628	1591	1429	1449	390	581	1305	497	882	1628	1215	3125	2453	343	1711	896	4214	2155	891	1735	1501	792	1275	1245	930	1638	1133	2380	617	1334	2551
glycyl tyrosine	922071	174	62472	86:1091.0 95:27.0 100:203.0 114:27.0 118:36.0 130:89.0 146:117.0 158:36.0 160:9.0 161:13.0 164:41.0 172:46.0 173:8.0 174:4074.0 175:790.0 176:566.0 177:154.0 178:80.0 179:390.0 180:59.0 187:56.0 201:14.0 213:11.0 214:2.0 215:4.0 220:8.0 229:36.0 232:2.0 233:8.0 234:5.0 250:22.0 256:4.0 262:13.0 274:1.0 275:6.0 284:3.0 291:12.0 293:47.0 294:16.0 307:5.0 308:299.0 309:83.0 310:55.0 311:34.0 312:4.0…	92829		XBGGUPMXALFZOT-VIFPVBQESA-N	0.0444444	48	37	56	829	894	790	415	110	590	111	75	523	172	370	38	77	550	228	314	255	217	248	844	262	605	179	1315	1968	117	107	859	126	360	504	158	296	68	924	128	190	981
glycolic acid	227636	177	1971	86:321.0 87:877.0 88:2215.0 89:1177.0 90:166.0 92:46.0 95:690.0 98:47.0 99:43.0 100:1.0 101:491.0 102:395.0 103:3236.0 104:445.0 105:759.0 106:5.0 107:431.0 110:197.0 113:123.0 114:1.0 115:778.0 116:235.0 117:2708.0 118:351.0 119:694.0 120:123.0 121:18.0 124:3.0 131:2476.0 132:305.0 133:6921.0 134:1259.0 135:297.0 144:1.0 146:382.0 147:57199.0 148:9255.0 149:5731.0 150:464.0 151:221.0 161:3331.0 …	757	C00160	AEMRFAOFKBGASW-UHFFFAOYSA-N	0.511111	7056	1849	4140	2629	635	252	2996	182	285	217	1375	720	1758	923	759	2101	3321	756	1323	1061	957	945	721	293	1467	315	176	133	897	2387	473	9071	1363	2186	897	1126	999	169	4689	3578	2261
glycocyamine	510732	171	7964	86:589.0 88:823.0 92:34.0 93:218.0 96:381.0 97:129.0 98:171.0 99:493.0 100:1822.0 101:161.0 104:796.0 108:1344.0 110:188.0 111:107.0 114:238.0 115:1808.0 118:1160.0 127:237.0 128:57.0 130:1500.0 131:316.0 136:24.0 141:551.0 142:196.0 144:253.0 155:279.0 157:489.0 158:556.0 159:49.0 166:2.0 171:14960.0 172:3060.0 173:1308.0 174:100.0 185:462.0 186:3372.0 187:543.0 188:378.0 198:2214.0 199:693.0 20…	763	C00581	BPMFZUMJYQTVII-UHFFFAOYSA-N	0	99	82	50	35	160	35	206	75	97	88	23	76	43	62	13	17	253	141	127	269	174	79	101	48	114	19	73	38	84	23	141	39	156	57	18	54	27	30	68	63	102
glycine	368707	248	6	85:2882.0 86:87494.0 87:10917.0 88:4018.0 89:822.0 92:65.0 93:42.0 94:27.0 95:426.0 96:50.0 97:67.0 99:1489.0 100:53029.0 101:10140.0 102:5892.0 103:928.0 105:1276.0 110:146.0 113:1787.0 114:44.0 115:2820.0 116:1864.0 117:12472.0 118:47.0 119:3422.0 122:40.0 123:85.0 125:63.0 129:156.0 130:9640.0 131:7466.0 132:862.0 133:31722.0 134:5661.0 135:2633.0 144:2949.0 145:349.0 146:1208.0 147:26782.0 14…	750	C00037	DHMQDGOQFOQNFH-UHFFFAOYSA-N	1	19932	17231	15682	23124	8751	9600	15111	7173	6257	4266	24503	9670	18523	11834	18544	27565	8311	7042	8060	17910	4886	18055	13835	5866	9836	11771	9406	10358	3938	31448	7250	17010	10609	20717	20869	37234	4697	7550	28627	38795	6515
glycerol-alpha-phosphate	590747	357	1687	85:750.0 87:846.0 88:468.0 89:1193.0 90:82.0 91:168.0 92:114.0 93:127.0 94:26.0 95:116.0 97:212.0 98:232.0 99:483.0 101:13348.0 102:1461.0 103:9463.0 104:991.0 105:689.0 106:35.0 107:239.0 108:36.0 109:51.0 111:385.0 113:2220.0 114:284.0 115:2195.0 116:2414.0 117:2066.0 118:407.0 119:755.0 120:59.0 121:349.0 122:90.0 123:101.0 125:30.0 127:73.0 129:6764.0 130:1365.0 131:6671.0 132:512.0 133:8224.…	754	C03189	AWUCVROLDVIAJX-UHFFFAOYSA-N	0.977778	550	1765	384	1729	4808	5758	1524	4577	4221	1198	804	3392	1394	5646	1112	295	1789	1326	6516	1886	1748	4370	717	11658	3182	8126	2414	7585	3506	306	3664	650	3364	758	1483	1755	794	4282	607	1646	3582
glycerol-3-galactoside	805227	204	1693	89:176.0 90:53.0 99:49.0 101:827.0 102:83.0 103:3126.0 104:331.0 105:191.0 109:15.0 113:33.0 115:65.0 116:293.0 117:746.0 118:35.0 119:28.0 122:1.0 123:8.0 128:61.0 129:2561.0 130:485.0 131:662.0 132:17.0 133:977.0 135:25.0 141:39.0 142:42.0 143:281.0 147:3311.0 148:255.0 149:318.0 151:50.0 155:78.0 156:127.0 157:175.0 159:38.0 160:42.0 161:110.0 163:57.0 169:415.0 170:55.0 171:14.0 175:57.0 177:…	16048618	C05401	NHJUPBDCSOGIKX-NTXXKDEISA-N	0	138	590	222	269	259	1844	241	153	39483	401	59	113	41	110	350	342	402	933	292	79	66	120	2336	317	860	56	312	111	451	183	91	39	112	293	29	51	437	53	49	330	166
glycerol	344466	205	30	85:1069.0 86:1979.0 87:2157.0 88:1086.0 89:5466.0 90:494.0 91:283.0 94:134.0 97:170.0 99:483.0 100:547.0 101:7688.0 102:1229.0 103:30772.0 104:2994.0 105:1697.0 106:143.0 108:135.0 109:140.0 111:130.0 112:89.0 113:993.0 114:232.0 115:2539.0 116:2329.0 117:35562.0 118:3659.0 119:3831.0 120:444.0 121:441.0 122:107.0 123:185.0 124:113.0 128:225.0 129:5116.0 130:612.0 131:6207.0 132:1094.0 133:25238.…	753	C00116	PEDCQBHIVMGVHV-UHFFFAOYSA-N	0.0222222	63026	36877	58622	26578	18972	10732	24380	14680	101131	18698	28244	8479	31389	8117	37881	29352	46590	15493	18057	29922	17749	29170	23691	4379	34241	3921	12880	6872	17516	27782	16772	52112	13902	51106	16765	33940	13930	2680	46046	50252	11387
glutamine	600000	156	171972	86:1008.0 87:256.0 88:222.0 90:245.0 94:189.0 96:280.0 97:328.0 98:717.0 100:3469.0 101:366.0 102:313.0 104:214.0 107:149.0 112:1011.0 113:678.0 114:1746.0 116:2134.0 118:20.0 119:321.0 121:86.0 126:499.0 128:4093.0 131:1699.0 132:1288.0 133:2351.0 139:1107.0 140:1327.0 141:56.0 142:377.0 144:424.0 145:1566.0 147:10332.0 148:1224.0 149:833.0 150:22.0 155:12949.0 156:35859.0 157:2758.0 158:1324.0 …	5961	C00064	ZDXPYRJPNDTMRX-VKHMYHEASA-N	0.577778	6546	1059	1615	897	4442	5374	5768	9469	4568	2841	10380	8571	6315	7731	1615	6069	1528	2788	2218	5167	1838	3133	1585	7358	1520	4143	3465	8569	2208	3250	3629	7016	8530	2663	2154	3329	438	6051	2290	1404	4982
glutamic acid	529100	246	28	85:1143.0 86:983.0 87:725.0 88:453.0 89:313.0 90:36.0 91:51.0 95:189.0 96:269.0 97:224.0 98:467.0 99:626.0 100:5243.0 101:1252.0 102:493.0 103:1043.0 104:79.0 105:259.0 108:335.0 109:58.0 110:448.0 111:44.0 112:737.0 113:669.0 114:1398.0 115:911.0 116:669.0 117:712.0 118:217.0 119:303.0 120:26.0 122:179.0 123:41.0 125:90.0 126:202.0 127:190.0 128:17149.0 129:3445.0 130:1476.0 131:1330.0 132:969.0…	33032	C00025	WHUUTDBJXJRKMK-VKHMYHEASA-N	1	9774	11770	17357	85393	41035	156896	55993	52131	12200	6588	37308	65871	53448	83379	18400	27395	14532	12769	19293	50341	14368	71298	78550	60863	24934	68230	71781	63642	58619	43462	26510	31460	53793	27708	40964	66676	168089	67673	20694	11889	17893
glucose-6-phosphate	818275	387	308	89:2051.0 90:203.0 91:178.0 94:11.0 95:62.0 98:94.0 99:125.0 100:221.0 101:1887.0 102:354.0 103:2375.0 104:220.0 105:395.0 107:50.0 109:82.0 111:94.0 112:58.0 113:214.0 115:231.0 116:632.0 117:455.0 119:268.0 121:26.0 122:30.0 125:55.0 128:126.0 129:3069.0 130:602.0 131:1273.0 132:58.0 133:2409.0 134:158.0 135:122.0 137:37.0 140:51.0 141:115.0 142:97.0 143:74.0 144:29.0 145:148.0 146:37.0 147:487…	5958	C00092	NBSCHQHZLSJFNQ-GASJEMHNSA-N	0.422222	2716	25158	8228	46	179	82	185	928	1659	1162	33	61	21	10764	1033	47	149	138	2951	154	280	83	179	9212	915	4761	101	10	3363	18	91	84	785	193	638	127	15065	282	56	9422	2078
glucose-1-phosphate	594647	217	3167	85:385.0 86:98.0 87:248.0 88:286.0 89:468.0 90:224.0 92:20.0 95:218.0 99:284.0 101:1180.0 103:1916.0 104:47.0 107:220.0 109:96.0 110:193.0 111:260.0 112:20.0 113:386.0 114:41.0 115:209.0 116:863.0 117:2309.0 118:189.0 119:243.0 125:12.0 126:151.0 128:127.0 129:1571.0 130:306.0 131:508.0 132:123.0 133:2331.0 134:352.0 135:130.0 136:1.0 139:40.0 140:858.0 141:105.0 142:138.0 143:915.0 144:125.0 145…	65533	C00103	HXXFSFRBOHSIMQ-VFUOTHLCSA-N	0.711111	1677	13800	5388	348	5080	800	1615	7768	2936	10498	403	1799	934	4188	4444	2129	1878	6276	8050	7820	1405	2519	2876	4045	13212	5734	3054	950	28929	704	20665	2013	3128	1928	439	1332	12560	641	705	6225	3629
glucose	657941	319	88048	85:202.0 86:370.0 87:15814.0 88:1126.0 89:2841.0 90:290.0 94:48.0 96:161.0 99:1499.0 100:716.0 101:1285.0 102:364.0 103:4860.0 104:294.0 105:345.0 106:230.0 107:66.0 108:14.0 109:115.0 110:221.0 111:151.0 112:87.0 113:1299.0 114:223.0 115:482.0 116:983.0 117:7481.0 118:924.0 119:347.0 120:121.0 123:14.0 125:40.0 126:47.0 127:53.0 128:778.0 129:7452.0 130:1046.0 131:1985.0 132:199.0 133:2609.0 134…	64689	C00221	WQZGKKKJIJFFOK-VFUOTHLCSA-N	0.866667	1506	3658	1452	1496	724	527	523	2982	6947	2569	542	656	2236	4702	3579	472	855	4194	24443	1664	20956	1824	7613	62435	33012	5736	4578	3297	5529	571	16482	1872	1787	6054	3738	1450	18107	14658	263	6773	8883
gluconic acid lactone	645815	220	3502	87:376.0 89:418.0 91:200.0 93:213.0 94:7.0 95:277.0 97:419.0 98:28.0 99:247.0 100:286.0 101:1266.0 102:1454.0 103:3165.0 104:660.0 105:405.0 106:2.0 107:9.0 109:98.0 111:303.0 112:10.0 113:395.0 115:310.0 117:3173.0 118:208.0 119:432.0 120:76.0 121:161.0 122:35.0 123:45.0 125:72.0 127:87.0 128:55.0 129:13415.0 130:2506.0 131:1543.0 132:118.0 133:3838.0 134:325.0 135:258.0 136:14.0 137:2.0 138:26.…	7027	C00198	PHOQVHQSTUBQQK-SQOUGZDYSA-N	0.0222222	34	100	24	56	290	50	289	346	317	403	43	57	121	50	196	30	361	448	2683	225	190	287	78	222	64	70	279	66	241	87	340	49	92	19	16	65	127	2	34	78	57
gluconic acid	693148	333	7501	87:39.0 89:155.0 99:15.0 100:306.0 101:268.0 102:393.0 103:2729.0 104:264.0 105:196.0 109:2.0 111:2.0 113:144.0 116:8.0 117:1117.0 118:12.0 127:30.0 129:1186.0 130:285.0 131:546.0 132:183.0 133:997.0 134:13.0 137:1.0 139:7.0 140:38.0 141:4.0 142:28.0 143:746.0 144:263.0 145:25.0 147:6161.0 148:1144.0 149:642.0 150:39.0 151:46.0 153:74.0 154:66.0 155:3.0 157:599.0 159:89.0 160:27.0 161:88.0 164:14…	6857417	C00800	RGHNJXZEOKUKBD-QTBDOELSSA-N	0.2	25	87	17	124	986	87	412	1559	761	539	249	220	817	147	776	81	524	856	130	191	292	1203	445	975	189	52	1053	282	117	62	662	330	400	148	54	202	93	111	163	233	110
galactonic acid	690882	292	4706	85:918.0 86:238.0 87:865.0 88:630.0 89:3376.0 90:737.0 91:316.0 95:57.0 96:68.0 97:1011.0 98:413.0 99:1406.0 100:448.0 101:4514.0 102:3806.0 103:26292.0 104:2417.0 105:1403.0 106:36.0 107:255.0 108:13.0 109:160.0 110:149.0 111:353.0 112:80.0 113:956.0 114:440.0 115:1587.0 116:1106.0 117:12863.0 118:1333.0 119:1189.0 124:209.0 125:121.0 126:8.0 127:610.0 128:752.0 129:11296.0 130:3317.0 131:4665.0…	128869	C00880	RGHNJXZEOKUKBD-MGCNEYSASA-N	0.0666667	45	83		135	700	90	446	1217	848	521	188	150	671	112	544	64	509	800	197	166	304	604	335	850	103	79	786	473	119	221	494	253	300	51	16	223	85	83	85	200	146
fumaric acid	390775	245	1718	85:548.0 86:69.0 87:80.0 91:65.0 95:3.0 98:3.0 99:1019.0 100:367.0 101:132.0 102:16.0 106:51.0 108:90.0 109:6.0 110:342.0 111:15.0 112:22.0 113:317.0 114:50.0 115:339.0 117:96.0 118:146.0 123:15.0 124:26.0 126:329.0 128:72.0 130:753.0 131:100.0 132:16.0 133:591.0 135:211.0 136:56.0 140:10.0 141:129.0 142:57.0 143:926.0 144:124.0 146:48.0 147:5175.0 148:610.0 149:671.0 151:31.0 152:3.0 153:7.0 154…	444972	C00122	VZCYOOQTPOCHFL-OWOJBTEDSA-N	0.0666667	219	521	363	305	684	166	209	158	107	168	125	229	180	206	290	104	126	458	238	407	373	435	287	133	491	194	305	257	509	149	342	275	138	208	178	261	760	160	306	565	205
fucose	578299	160	3009	85:191.0 89:328.0 91:5.0 98:6.0 100:250.0 101:182.0 103:132.0 105:64.0 107:33.0 117:5349.0 118:423.0 119:197.0 127:28.0 129:429.0 130:344.0 131:248.0 133:363.0 134:138.0 143:112.0 147:658.0 148:60.0 159:12.0 160:926.0 161:309.0 162:4.0 171:31.0 174:36.0 189:39.0 191:27.0 204:79.0 205:9.0 206:19.0 217:28.0 219:124.0 223:10.0 231:37.0 233:151.0 235:13.0 277:238.0 278:54.0 293:13.0 299:12.0 321:80.0…	439650	C02095	SHZGCJCMOBCMKK-FPRJBGLDSA-N	0.333333	746	815	708	1669	2657	2383	2183	2452	2582	1690	250	2018	1230	2908	786	418	2146	3110	1861	2091	3815	2519	2306	1534	1936	751	3138	2606	1505	617	2355	658	1869	476	481	2003	4746	1079	843	1283	1530
ethanolamine	343800	174	45341	85:17544.0 86:175868.0 87:37978.0 88:16848.0 89:41209.0 90:4709.0 91:10643.0 92:1773.0 93:2745.0 94:638.0 95:902.0 96:1260.0 97:1477.0 98:2978.0 99:7231.0 100:169810.0 101:52380.0 102:24044.0 103:172854.0 104:24239.0 105:38562.0 106:5669.0 107:15911.0 108:1840.0 109:5126.0 110:2504.0 111:841.0 112:951.0 113:9857.0 114:19793.0 115:72673.0 116:28088.0 117:182126.0 118:22232.0 119:55318.0 120:8272.0…	700	C00189	HZAXFHJVJLSVMW-UHFFFAOYSA-N	0.266667	26067	27478	15837	15826	7059	7307	6211	5513	5531	4542	13963	3782	17684	5723	14971	7042	7430	6625	3587	6977	7343	12271	7131	531	5334	4152	4199	3742	8307	13291	2740	8212	3510	7239	4307	14425	28877	2684	8685	14329	3255
deoxypentitol	528774	231	33037	87:25.0 89:344.0 90:21.0 101:747.0 102:136.0 103:1141.0 104:17.0 105:123.0 111:54.0 113:68.0 114:9.0 115:1403.0 117:1187.0 118:109.0 119:126.0 128:82.0 129:1844.0 130:246.0 131:413.0 132:69.0 133:945.0 134:35.0 135:18.0 140:208.0 141:182.0 142:167.0 144:282.0 145:197.0 147:3278.0 148:300.0 149:544.0 151:15.0 155:310.0 156:93.0 157:179.0 158:52.0 159:66.0 163:39.0 164:96.0 165:2.0 171:3.0 172:76.0…	270738		FJGNTEKSQVNVTJ-UHFFFAOYSA-N	0	287	516	539	392	1375	1113	1859	1809	588	487	1549	2655	1972	2672	382	966	353	621	303	1909	548	2573	2913	2180	774	2759	2840	2166	1839	1711	675	1029	2127	870	1570	2862	358	2778	968	143	1265
dehydroascorbic acid	633423	173	3163	85:4938.0 86:2632.0 87:3842.0 88:1599.0 89:36445.0 90:4196.0 91:3962.0 92:500.0 94:671.0 95:633.0 96:448.0 97:1730.0 98:1823.0 99:5999.0 100:7321.0 101:16741.0 102:6187.0 103:11081.0 104:1207.0 105:674.0 106:1178.0 108:899.0 109:458.0 110:290.0 111:2948.0 112:1836.0 113:6752.0 114:2900.0 115:4370.0 116:6371.0 117:18187.0 118:3044.0 119:4528.0 120:1247.0 121:273.0 124:120.0 126:1913.0 127:3252.0 1…	440667	C05422	SBJKKFFYIZUCET-JLAZNSOCSA-N	0.488889	1424	486	245	441	11728	244	4237	12725	5069	5643	2835	139	8356	9935	6886	106	2291	4102	1168	514	6098	7110	3653	586	1404	308	11891	824	268	5214	5283	3199	204	1023	2441	359	1774	642	78	623	2200
cystine	804619	218	94	85:108.0 86:247.0 87:139.0 88:76.0 89:69.0 91:149.0 92:44.0 93:30.0 95:38.0 98:79.0 99:84.0 100:3048.0 101:429.0 102:207.0 103:131.0 104:31.0 109:39.0 111:37.0 114:248.0 115:750.0 116:370.0 117:152.0 118:99.0 119:32.0 120:118.0 121:41.0 122:20.0 128:86.0 129:101.0 130:257.0 131:402.0 132:617.0 133:343.0 134:123.0 135:57.0 143:27.0 144:115.0 145:43.0 146:3584.0 147:1813.0 148:1380.0 149:261.0 156:…	595	C01420	LEVWYRKDKASIDU-UHFFFAOYSA-N	0.333333	471	1613	674	578	2339	3849	1915	1401	2319	469	1080	3065	1465	916	574	949	402	827	479	2237	301	707	3804	1779	1653	540	4528	2787	1552	1606	1186	601	3438	2108	1111	1156	1637	1073	778	978	2586
cysteine	500158	220	65	86:175.0 90:83.0 91:341.0 97:81.0 98:68.0 100:3118.0 101:289.0 102:126.0 103:157.0 104:40.0 106:71.0 111:61.0 112:46.0 113:48.0 115:193.0 116:681.0 117:121.0 119:107.0 120:61.0 130:238.0 132:808.0 133:307.0 135:39.0 146:182.0 147:1274.0 149:187.0 163:84.0 172:22.0 204:108.0 217:15.0 218:2544.0 219:362.0 220:2803.0 221:383.0 222:297.0 223:28.0 231:29.0 232:38.0 262:21.0 287:23.0 301:27.0 304:25.0 …	5862	C00097	XUJNEKJLAYXESH-REOHCLBHSA-N	0.688889	888	963	765	2003	2167	8073	1841	2565	382	150	3437	1769	4992	5943	440	2437	580	475	197	4569	545	5040	4439	11025	336	7670	4940	7050	1245	3044	818	1695	2099	946	3479	5957	348	16430	1490	1376	1524
creatinine	502599	115	31	85:370.0 88:85.0 89:36.0 93:61.0 98:181.0 99:1414.0 100:9158.0 101:1232.0 103:128.0 108:34.0 111:15.0 113:594.0 114:567.0 115:27718.0 116:1868.0 118:47.0 124:34.0 130:931.0 134:91.0 135:38.0 136:59.0 139:101.0 142:85.0 143:10910.0 144:1070.0 147:1641.0 155:268.0 158:453.0 159:92.0 160:80.0 161:20.0 162:30.0 165:17.0 167:15.0 169:18.0 170:66.0 171:2993.0 172:140.0 173:285.0 174:113.0 175:26.0 176:…	588	C00791	DDRJAANPRJIHGJ-UHFFFAOYSA-N	0.733333	1313	2421	4321	1567	3030	1940	4544	1885	791	313	3767	4622	4952	8439	1628	1392	4228	7518	4936	4269	3300	2023	4573	5697	3001	7010	1626	5098	2135	2101	1627	3992	1907	1277	1157	2558	3536	5278	1053	3785	1504
citrulline	621404	157	1712	85:138.0 86:318.0 89:143.0 90:82.0 91:114.0 92:81.0 95:62.0 97:103.0 98:473.0 99:700.0 100:1254.0 101:216.0 102:109.0 103:52.0 104:50.0 107:195.0 108:36.0 109:94.0 110:101.0 111:43.0 113:64.0 114:128.0 115:311.0 116:35.0 117:38.0 118:54.0 120:48.0 122:24.0 124:39.0 126:87.0 127:262.0 128:173.0 129:140.0 130:668.0 132:139.0 133:229.0 134:91.0 138:26.0 140:306.0 141:1077.0 142:2134.0 143:284.0 144:…	9750	C00327	RHGKLRLOHDJJDR-BYPYZUCNSA-N	0.0888889	248	203	192	220	1476	237	1447	525	585	362	1028	337	931	464	433	333	576	417	433	1041	538	606	1960	323	438	581	1742	469	250	767	436	432	470	307	168	1005	270	1143	863	273	576
citric acid	617342	273	288	85:108.0 87:167.0 88:92.0 89:136.0 92:58.0 93:86.0 95:193.0 96:108.0 97:78.0 99:605.0 100:143.0 101:223.0 102:92.0 103:336.0 104:70.0 105:58.0 109:24.0 110:55.0 111:256.0 112:15.0 114:87.0 115:639.0 116:312.0 117:522.0 118:105.0 119:62.0 120:32.0 124:17.0 125:53.0 126:49.0 127:177.0 128:22.0 129:915.0 131:952.0 132:92.0 133:1929.0 134:60.0 135:258.0 136:35.0 137:44.0 139:90.0 140:83.0 141:331.0 1…	311	C00158	KRKNYBCHXYNGOX-UHFFFAOYSA-N	0.244444	14945	570	442	502	4047	63	840	108	769	2795	145	88	5722	197	1420	190	33277	3491	14555	688	728	336	1317	35	1037	92	1927	6242	277	612	418	84	180	201	64	141	1069	84	170	3518	267
cellobiose	932179	204	1373	85:169.0 86:40.0 87:224.0 89:1164.0 93:16.0 95:81.0 96:78.0 97:144.0 99:39.0 100:142.0 101:420.0 102:239.0 103:2566.0 104:303.0 105:530.0 107:39.0 108:20.0 113:215.0 114:2.0 115:122.0 116:171.0 117:1882.0 119:55.0 123:25.0 125:56.0 127:215.0 129:1861.0 130:230.0 131:535.0 132:80.0 133:993.0 141:125.0 142:21.0 143:419.0 144:69.0 145:87.0 146:72.0 147:5903.0 148:921.0 149:340.0 155:337.0 156:102.0 …	6255	C01971	GUBGYTABKSRVRQ-QUYVBRFLSA-N	0.0222222	218	548	972	334	552	65	310	1329	1148	1470	126	645	1019	1663	1171	55	9241	17595	738	1454	265	867	706	1336	1334	811	4532	1780	967	192	899	50	184	157	31	285	881	311	433	248	336
capric acid	452386	229	50422	86:58.0 95:73.0 100:128.0 115:203.0 116:59.0 117:1692.0 118:22.0 129:683.0 130:12.0 131:212.0 132:438.0 143:65.0 145:173.0 154:11.0 168:16.0 183:18.0 185:23.0 201:16.0 229:495.0 230:98.0 243:21.0 244:16.0 338:5.0 388:4.0 421:13.0 452:4.0 478:6.0 497:4.0	2969	C01571	GHVNFZFCNZKVNT-UHFFFAOYSA-N	0.444444	903	420	610	321	888	304	1266	684	417	614	273	599	379	349	427	100	1186	497	1001	379	623	449	572	282	477	245	528	280	522	349	728	755	556	380	106	556	267	151	471	480	696
benzoic acid	339067	179	36	86:343.0 87:342.0 88:702.0 89:324.0 90:144.0 91:469.0 93:84.0 95:73.0 98:224.0 101:459.0 102:419.0 103:2363.0 105:19922.0 106:1506.0 107:541.0 108:41.0 109:28.0 115:81.0 116:11012.0 117:1187.0 118:403.0 119:326.0 120:194.0 121:192.0 128:258.0 130:1267.0 131:785.0 132:5944.0 133:1178.0 134:622.0 135:12484.0 136:1522.0 137:356.0 139:52.0 144:953.0 146:581.0 149:399.0 158:68.0 159:237.0 160:66.0 161…	243	C00180	WPYMKLBDIGXBTP-UHFFFAOYSA-N	0.422222	12111	361	6335	4960	5120	2148	4394	2572	3703	3507	3109	427	4516	1480	4195	4810	7656	2424	3386	5313	2726	4947	4525	627	5650	761	2178	1355	2822	4609	3445	7835	2516	5822	2300	5984	2752	580	8132	9925	2368
aspartic acid	480387	232	79	87:91.0 96:51.0 97:57.0 98:86.0 99:100.0 100:3071.0 101:325.0 102:140.0 103:85.0 115:76.0 117:579.0 118:67.0 129:72.0 130:177.0 132:82.0 133:399.0 134:83.0 142:92.0 147:1028.0 148:289.0 149:74.0 160:33.0 163:47.0 164:28.0 173:22.0 174:51.0 188:319.0 189:76.0 190:42.0 202:314.0 203:31.0 204:79.0 216:94.0 218:511.0 219:116.0 220:18.0 232:2572.0 233:417.0 234:183.0 235:21.0 267:39.0 291:15.0 306:42.…	5960	C00049	CKLJMWTZIZZHCS-REOHCLBHSA-N	0.888889	3575	4640	5448	3182	10002	21712	12439	15653	3710	1434	14327	19082	19641	21741	6507	11688	2354	2383	5978	24020	7900	31635	25202	30929	14973	20278	18479	20263	5385	18727	9418	7911	15257	15673	24066	26089	6308	47933	8037	4033	12114
asparagine	553078	188	146	86:261.0 87:142.0 88:87.0 89:283.0 90:151.0 91:43.0 92:46.0 93:35.0 98:167.0 100:1725.0 101:112.0 102:22.0 104:36.0 107:43.0 108:48.0 109:43.0 111:105.0 112:77.0 113:62.0 114:223.0 115:405.0 116:5151.0 117:1014.0 118:309.0 119:90.0 120:36.0 125:136.0 126:95.0 128:266.0 130:448.0 131:829.0 132:2241.0 133:857.0 134:239.0 135:54.0 137:47.0 141:1377.0 142:341.0 143:178.0 144:126.0 145:46.0 146:126.0 …	6267	C00152	DCXYFEDJOCDNAF-REOHCLBHSA-N	0.422222	32	82	2091	236	718	1925	1154	1113	176	369	807	1030	1091	2381	1925	354	498	344	381	1170	325	2242	2081	3613	1121	1481	2735	2769	444	1155	884	467	1103	783	1228	948	80	5107	162	425	1316
arabitol	570685	217	17001	85:1293.0 86:336.0 87:2250.0 88:1800.0 89:10668.0 90:944.0 91:389.0 93:11.0 94:91.0 97:229.0 98:214.0 99:1575.0 100:556.0 101:9601.0 102:1764.0 103:111243.0 104:10199.0 105:5343.0 106:115.0 107:87.0 108:59.0 109:95.0 110:79.0 111:829.0 112:123.0 113:2239.0 114:485.0 115:2683.0 116:4353.0 117:51800.0 118:5071.0 119:3906.0 120:387.0 121:197.0 123:19.0 125:110.0 127:622.0 128:411.0 129:46607.0 130:5…	94154	C01904	HEBKCHPVOIAQTA-QWWZWVQMSA-N	0.0444444	439	841	1060	209	5761	692	659	1125	454	372	527	1463	912	1681	296	417	539	2793	8493	1198	1823	1208	900	3897	1240	2295	1506	1611	2395	831	947	696	977	237	385	1014	1911	1166	392	3120	499
aminomalonate	455754	218	413	86:2942.0 88:141.0 89:112.0 91:83.0 95:21.0 96:52.0 99:117.0 100:1404.0 101:500.0 102:258.0 103:262.0 105:161.0 113:119.0 114:63.0 115:110.0 116:295.0 117:454.0 119:188.0 120:63.0 121:40.0 122:45.0 131:1530.0 132:103.0 133:2100.0 134:376.0 143:19.0 144:92.0 147:5888.0 148:433.0 149:305.0 152:37.0 154:11.0 158:171.0 160:45.0 161:81.0 164:29.0 167:17.0 173:76.0 174:1023.0 175:272.0 176:72.0 178:67.…	100714	C00872	JINBYESILADKFW-UHFFFAOYSA-N	0.133333	130	87	68	316	481	434	446	237	221	122	303	615	245	849	134	269	242	160	419	598	114	606	611	487	591	1231	419	535	99	279	317	175	452	166	265	917	102	708	212	330	316
alpha-ketoglutarate	507392	198	294	85:208.0 87:154.0 89:4657.0 90:84.0 91:201.0 94:49.0 98:155.0 99:133.0 101:112.0 102:113.0 103:234.0 110:90.0 112:1654.0 113:180.0 114:75.0 115:296.0 118:19.0 125:56.0 126:615.0 128:246.0 129:323.0 131:331.0 133:422.0 135:87.0 142:51.0 143:95.0 144:23.0 145:67.0 147:7768.0 148:1161.0 149:693.0 152:14.0 154:243.0 155:35.0 156:3139.0 157:398.0 158:205.0 159:36.0 160:14.0 161:16.0 163:100.0 170:1125…	51	C00026	KPGXRSRHYNQIFN-UHFFFAOYSA-N	0	109	249	203	51	490	85	335	111	117	134	56	114	37	92	42	12	372	836	114	101	199	54	99	69	153	151	56	194	495	17	108	17	114	49	29	49	371	2	39	300	126
alpha-aminoadipic acid	573295	260	125502	85:5171.0 86:2872.0 87:1853.0 88:805.0 89:1528.0 90:266.0 91:249.0 92:126.0 93:125.0 94:122.0 95:131.0 96:1290.0 97:581.0 98:6263.0 99:3004.0 100:22245.0 101:4204.0 102:2216.0 103:6429.0 104:717.0 105:691.0 106:54.0 107:157.0 108:1397.0 109:428.0 110:436.0 111:454.0 112:1270.0 113:1070.0 114:2235.0 115:12931.0 116:5935.0 117:5889.0 118:1058.0 119:1156.0 120:208.0 122:78.0 123:104.0 124:144.0 125:…	92136	C00956	OYIFNHCXNCRBQI-BYPYZUCNSA-N	0.511111	376	468	871	51	573	513	279	1075	372	193	224	1339	81	1123	178	435	264	141	135	960	144	778	659	378		2164	1422	350	2265	827	806	684	698	255	195	582	708	765	385	415	431
alanine	243971	116	34178	85:333.0 86:2106.0 87:467.0 88:280.0 89:5.0 90:53.0 91:138.0 92:168.0 93:215.0 94:1333.0 95:43.0 96:6.0 98:74.0 99:48.0 100:4652.0 101:1063.0 102:1419.0 103:3674.0 104:501.0 105:328.0 106:3.0 108:75.0 109:236.0 110:175.0 112:94.0 114:926.0 115:860.0 116:84295.0 117:10442.0 118:3671.0 119:545.0 120:126.0 121:65.0 122:38.0 123:90.0 124:32.0 125:42.0 126:107.0 127:278.0 128:1618.0 129:278.0 130:1195…	5950	C00041	QNAYBMKLOCPYGJ-REOHCLBHSA-N	0.844444	35774	79614	99902	28052	12736	14116	12931	12028	5116	3924	82479	18286	45059	21257	31890	70724	4232	4640	6811	16108	13796	15647	17797	17711	9728	29101	15526	15718	21712	69002	9061	49331	14186	53337	66007	20387	30263	26570	29866	57255	12767
adipic acid	474435	111	125	85:2037.0 86:2852.0 87:703.0 88:641.0 89:904.0 90:27.0 91:64.0 92:167.0 93:122.0 94:58.0 95:60.0 96:79.0 97:441.0 99:4029.0 100:405.0 101:502.0 102:524.0 105:259.0 107:59.0 108:26.0 109:187.0 110:362.0 111:58622.0 112:3744.0 113:1086.0 114:171.0 115:1351.0 116:2824.0 117:11244.0 118:1055.0 119:703.0 120:50.0 123:10.0 124:19.0 125:208.0 126:57.0 128:229.0 129:9390.0 130:2687.0 131:1989.0 132:910.0…	196	C06104	WNLRTRBMVRJNCN-UHFFFAOYSA-N	0	373	327	534	128	1430	100	820	268	156	261	92	296	196	371	295	187	985	407	468	676	554	496	404	102	541	171	181	257	350	136	418	277	428	272	135	312	305	137	479	423	267
adenine	646534	264	1764	85:258.0 92:26.0 93:169.0 98:13.0 99:241.0 100:98.0 102:99.0 104:48.0 110:149.0 111:262.0 112:6.0 116:64.0 122:1.0 124:60.0 126:21.0 129:21.0 130:276.0 137:10.0 138:43.0 139:12.0 144:218.0 148:39.0 149:1110.0 150:48.0 152:17.0 153:364.0 157:26.0 158:2.0 160:15.0 162:52.0 164:56.0 165:208.0 166:57.0 167:27.0 180:42.0 192:582.0 202:3.0 205:36.0 206:131.0 219:65.0 221:9.0 223:14.0 225:69.0 226:52.0 …	190	C00147	GFFGJBXGBJISGV-UHFFFAOYSA-N	0.355556	403	552	483	360	502	2157	935	1789	685	419	334	1402	418	2767	294	840	431	526	949	1827	3201	552	2105	455	510	1020	2038	2365	1055	371	607	576	811	353	401	1331	1269	637	334	345	554
aconitic acid	586815	229	29	85:823.0 86:194.0 87:662.0 88:337.0 89:711.0 90:119.0 91:200.0 93:1018.0 94:224.0 95:1683.0 96:1733.0 97:6038.0 98:1174.0 99:1242.0 100:178.0 101:600.0 102:310.0 103:1548.0 104:242.0 105:655.0 107:259.0 108:172.0 109:241.0 110:546.0 111:911.0 112:674.0 113:694.0 115:1207.0 116:392.0 117:2280.0 118:273.0 119:1093.0 120:174.0 121:326.0 122:39.0 123:487.0 124:76.0 125:294.0 126:191.0 127:456.0 128:2…	643757	C00417	GTZCVFVGUGFEME-IWQZZHSRSA-N	0	58	87	66	24	462	53	296	113	25	236	31	7	46	120	20	22	149	400	468	129	111	96	173	22	47	56	36	69	115	24	131	19	50	35	169	40	223	10	58	165	77
7-methylguanine NIST	768706	294	31651	85:262.0 86:94.0 90:13.0 93:4.0 94:3.0 95:30.0 98:44.0 99:972.0 100:521.0 101:141.0 102:55.0 110:97.0 111:141.0 112:12.0 113:8.0 114:24.0 115:22.0 117:134.0 123:31.0 124:48.0 125:597.0 128:42.0 129:29.0 130:588.0 131:283.0 132:12.0 138:11.0 139:46.0 140:31.0 141:31.0 143:15.0 144:12.0 145:13.0 147:46.0 150:9.0 151:57.0 153:14.0 155:25.0 156:3.0 157:93.0 158:174.0 159:10.0 168:11.0 169:21.0 171:30…	11361	C02242	FZWGECJQACGGTI-UHFFFAOYSA-N	0	16	70	18	41	111	46	272	55	107	97	17	78	14	92		18	197	138	89	250	102	123	97	34	119	26	103	52	94	5	63	30	100	31	23	21	83	34	54	93	42
5-hydroxy-3-indoleacetic acid	777606	290	31552	95:15.0 101:72.0 106:26.0 134:100.0 141:29.0 142:43.0 145:9.0 146:79.0 154:6.0 168:12.0 172:17.0 174:37.0 184:6.0 186:85.0 187:14.0 188:4.0 196:11.0 198:9.0 200:12.0 202:266.0 203:46.0 204:40.0 214:15.0 216:53.0 217:147.0 218:82.0 226:9.0 234:29.0 244:6.0 247:17.0 260:59.0 264:1.0 274:15.0 288:59.0 289:8.0 290:2213.0 291:624.0 292:226.0 293:29.0 304:17.0 325:60.0 328:3.0 335:2.0 340:53.0 364:26.0…	1826	C05635	DUUGKQCEGZLZNO-UHFFFAOYSA-N	0	42	49	79	32	163	75	195	31	124	102	11	22	11	120	5	14	171	177	265	126	181	110	164	17	108	42	75	105	69	2	111	16	86	50	20	25	63	40	30	53	66
5-aminovaleric acid	536657	174	1698	85:189.0 86:2159.0 87:251.0 97:75.0 98:42.0 99:58.0 100:1189.0 101:180.0 102:422.0 107:116.0 109:25.0 112:223.0 114:52.0 115:46.0 116:194.0 117:280.0 123:29.0 125:1.0 126:134.0 128:21.0 129:828.0 130:249.0 131:289.0 132:190.0 133:45.0 135:16.0 146:99.0 148:253.0 152:19.0 154:184.0 156:230.0 157:40.0 158:71.0 160:40.0 170:64.0 172:165.0 174:8981.0 175:1547.0 176:642.0 177:54.0 186:31.0 188:42.0 19…	138	C00431	JJMDCOVWQOJGCB-UHFFFAOYSA-N	0.177778	19263	777	16134	821	493	434	697	281	221	326	365	798	263	263	73	354	74	199	2072	693	45083	410	402	695	327	297	369	535	4879	219	272	126	380	150	669	757	64879	649	378	333	216
4-hydroxyphenylacetic acid	542795	179	31555	85:74.0 89:848.0 90:484.0 91:340.0 93:30.0 95:3.0 97:50.0 98:40.0 101:1.0 102:542.0 104:207.0 105:301.0 107:207.0 109:9.0 112:6.0 113:36.0 114:37.0 116:22.0 117:97.0 119:14.0 121:91.0 123:17.0 130:32.0 133:307.0 134:89.0 135:516.0 136:71.0 137:25.0 142:12.0 145:27.0 147:753.0 149:559.0 150:125.0 151:12.0 153:1.0 161:273.0 162:35.0 163:909.0 164:2215.0 165:409.0 166:53.0 169:9.0 171:18.0 172:6.0 1…	127	C00642	XQXPVVBIMDBYFF-UHFFFAOYSA-N	0	473	61	54	22	136	63	241	39	37	91	5	40	9	91	33	10	193	247	154	154	265	69	22	49	227	47	140	36	231	7	234	32	62	38	82	32	104	28	33	205	86
4-hydroxyhippuric acid NIST	784581	294	12284	92:132.0 95:144.0 106:27.0 107:57.0 109:177.0 110:119.0 112:79.0 116:94.0 118:2.0 120:138.0 121:266.0 125:30.0 127:1.0 128:65.0 130:360.0 131:6.0 132:2.0 133:2.0 138:62.0 142:74.0 144:311.0 145:9.0 146:155.0 150:278.0 151:84.0 155:63.0 156:534.0 157:3.0 158:10.0 160:20.0 163:27.0 173:18.0 177:36.0 178:19.0 192:2.0 193:6207.0 194:855.0 195:180.0 201:1.0 206:51.0 208:4.0 209:15.0 219:3.0 227:9.0 23…	151012		ZMHLUFWWWPBTIU-UHFFFAOYSA-N	0	35	43	18	31	290	55	66	10	144	66	23	81	11	116		18	119	257	270	138	18	54	78	24	136	44	135	13	99	23	50	17	100	31	14	21	5	30	28	93	82
3-phosphoglycerate	610734	227	1667	85:3431.0 86:914.0 87:3880.0 88:915.0 89:5026.0 90:691.0 91:1326.0 92:1132.0 93:2666.0 94:226.0 95:1037.0 96:384.0 97:379.0 98:1535.0 99:3192.0 100:1292.0 101:64790.0 102:7687.0 103:9445.0 104:1320.0 105:3744.0 106:1380.0 107:1485.0 108:512.0 109:573.0 110:30.0 111:263.0 112:119.0 113:943.0 114:479.0 115:8290.0 116:19606.0 117:11090.0 118:1967.0 119:6002.0 120:1081.0 121:3497.0 122:403.0 123:1251…	724	C00597	OSJPPGNTCRNQQC-UHFFFAOYSA-N	0.244444	75	284	171	32	820	491	520	384	179	512	75	459	55	272	149	291	483	444	435	1140	358	373	283	115	1024	354	223	232	673	34	680	123	526	136	94	806	998	200	229	618	367
3-hydroxybutyric acid	278632	191	145501	85:131.0 87:1473.0 88:6305.0 89:1090.0 90:120.0 91:68.0 95:57.0 96:101.0 98:187.0 99:1246.0 100:1071.0 101:2671.0 102:480.0 105:239.0 112:38.0 113:234.0 115:3134.0 116:423.0 117:29724.0 118:3054.0 119:1586.0 121:72.0 125:44.0 128:13.0 129:229.0 130:4368.0 131:1815.0 132:261.0 133:5879.0 134:969.0 135:540.0 139:28.0 141:46.0 144:210.0 146:140.0 147:40360.0 148:7485.0 149:5505.0 150:460.0 151:191.0…	92135	C01089	WHBMMWSBFZVSSR-GSVOUGTGSA-N	0	1346	1581	1144	640	632	203	495	207	491	290	328	234	354	476	1026	584	770	776	617	191	451	123	171	102	524	117	251	622	277	516	320	580	386	1114	346	598	198	73	1983	1734	261
3-hydroxy-3-methylglutaric acid	521554	247	32000	85:626.0 88:16.0 99:275.0 100:730.0 101:73.0 102:61.0 103:177.0 105:4.0 109:1920.0 110:105.0 111:74.0 112:83.0 113:58.0 114:82.0 115:2396.0 116:497.0 117:648.0 119:126.0 122:1.0 128:36.0 129:150.0 131:335.0 133:955.0 134:20.0 135:5.0 140:38.0 141:84.0 142:47.0 144:16.0 147:3623.0 148:545.0 149:525.0 150:59.0 151:23.0 157:174.0 159:95.0 163:168.0 164:7.0 170:7.0 171:247.0 172:45.0 183:513.0 184:30…	1662	C03761	NPOAOTPXWNWTSH-UHFFFAOYSA-N	0	32	42	50	40	197	52	289	98	37	134	2	81	16	19	4	8	238	51	78	264	111	189	130	15	164	33	92	39	13	20	88	10	50	46	12	157	63	30	51	148	126
3-aminoisobutyric acid	452655	248	12265	85:597.0 86:13016.0 87:1490.0 88:949.0 89:797.0 90:166.0 92:362.0 93:86.0 98:30.0 100:7092.0 101:1294.0 102:1025.0 103:128.0 105:276.0 107:6192.0 108:70.0 112:39.0 113:827.0 114:1152.0 115:687.0 116:561.0 117:328.0 118:776.0 119:537.0 120:118.0 122:127.0 125:28.0 126:183.0 129:421.0 131:2577.0 132:376.0 133:6354.0 135:228.0 136:597.0 140:81.0 142:450.0 144:69.0 145:74.0 146:715.0 147:7387.0 148:1…	64956	C05145	QCHPKSFMDHPSNR-UHFFFAOYSA-N	0.0666667	110	875	236	17	219	46	335	178	159	97	46	53	12	346	87	32	212	228	522	109	217	182	89	44	244	48	144	182	140	110	121	54	62	34	97	64	133	115	49	230	119
2-hydroxyvaleric acid	309587	131	25922	85:783.0 86:12.0 89:96.0 95:343.0 99:185.0 101:10.0 110:16.0 113:33.0 115:380.0 116:57.0 117:78.0 127:85.0 130:28.0 131:2537.0 132:259.0 133:199.0 147:2527.0 148:299.0 149:168.0 189:23.0 200:55.0 204:42.0 205:87.0 247:159.0	98009		JRHWHSJDIILJAT-UHFFFAOYSA-N	0	796	415	634	164	225	90	387	101	260		261	350	89	119	78	104	130	46		469	948	862	97	253	94		6	54	54	898	191	157	104	184	1169	95	74	509	251	348	294
2-hydroxyglutaric acid	506306	247	2000	85:987.0 86:115.0 99:30.0 101:119.0 103:121.0 105:91.0 115:9.0 116:84.0 117:39.0 129:3826.0 130:487.0 131:370.0 132:6.0 133:412.0 134:38.0 146:11.0 147:1685.0 148:252.0 149:537.0 150:24.0 157:1113.0 158:97.0 159:129.0 163:13.0 172:4.0 184:12.0 203:612.0 204:140.0 217:9.0 218:20.0 231:219.0 247:1048.0 248:174.0 249:17.0 349:124.0 350:3.0 354:11.0 477:11.0 479:1.0	43	C02630	HWXBTNAVRSUOJR-UHFFFAOYSA-N	0.355556	2548	13105	9322	187	493	242	684	127	379	242	254	731	60	449	141	220	431	330	519	356	117	194	160	693	208	5462	146	2170	13801	45	219	94	534	84	52	420	18932	201	178	2770	166
2-deoxytetronic acid	433456	189	1208	85:3678.0 86:419.0 87:1070.0 88:693.0 89:3868.0 90:231.0 91:269.0 92:61.0 94:196.0 96:136.0 97:220.0 98:279.0 99:1268.0 100:276.0 101:10175.0 102:1066.0 103:3549.0 104:443.0 105:707.0 106:118.0 107:102.0 108:142.0 109:54.0 111:177.0 112:57.0 113:377.0 114:530.0 115:1621.0 116:869.0 117:12125.0 118:1194.0 119:1640.0 120:183.0 121:154.0 123:18.0 127:243.0 129:6961.0 130:984.0 131:3106.0 132:474.0 1…	150929		DZAIOXUZHHTJKN-UHFFFAOYSA-N	0	96	94	99	48	176	81	373	65	57	145	30	67	36	59	38	16	383	189	208	286	21	243	22	25	264	42	80	21	155	41	123	26	136	59	13	100	133	46	47	138	51
2,3-dihydroxybutanoic acid NIST	384796	292	31743	87:433.0 88:146.0 89:211.0 95:50.0 101:566.0 102:5460.0 103:1435.0 106:74.0 107:123.0 108:62.0 110:72.0 115:2014.0 116:220.0 117:16374.0 118:1491.0 119:1168.0 123:31.0 124:14.0 129:1092.0 130:2991.0 131:2301.0 132:1136.0 133:5833.0 136:86.0 137:44.0 139:22.0 143:92.0 147:7382.0 148:1170.0 149:1275.0 150:167.0 151:189.0 161:37.0 162:19.0 163:129.0 175:52.0 177:157.0 178:19.0 179:13.0 180:15.0 183:…	250402		LOUGYXZSURQALL-UHFFFAOYSA-N	0	78	120	30	59	114	38	213	43	79	20	23	115	23	70	31	26	264	463	365	171	208	103	171	36	269	42	71	26	163	17	35	11	58	38	21	111	140	48	66	343	51
1,2-anhydro-myo-inositol NIST	651472	318	16557	85:790.0 86:151.0 87:1307.0 88:8.0 90:93.0 91:58.0 95:305.0 97:198.0 98:63.0 99:708.0 101:2297.0 102:106.0 103:7446.0 104:505.0 109:190.0 110:51.0 111:679.0 112:156.0 113:813.0 116:1127.0 119:592.0 124:1.0 125:76.0 126:241.0 127:578.0 129:10841.0 131:3376.0 132:122.0 133:9161.0 134:1359.0 135:672.0 137:79.0 138:32.0 139:109.0 140:12.0 141:333.0 142:319.0 143:2694.0 144:231.0 146:121.0 147:30131.0…	119054		ZHMWOVGZCINIHW-FTYOSCRSSA-N	0	249	535		186	166	108	171	305	856	387	80	104	335	573	291	61	149	502	3522	216	3562	108	730	6660	5212	827	442	272	510	79	1803	268	232	803	634	72	2971	1612	67	948	828
228075	990607	174	228075	86:330.0 89:469.0 91:230.0 92:130.0 94:63.0 96:90.0 97:52.0 99:266.0 100:602.0 102:228.0 103:1498.0 104:260.0 107:98.0 109:59.0 112:175.0 116:448.0 117:2175.0 118:215.0 120:66.0 122:24.0 123:95.0 124:11.0 125:103.0 127:253.0 129:403.0 130:459.0 133:1295.0 134:279.0 135:189.0 138:21.0 141:200.0 142:206.0 143:437.0 145:137.0 147:3337.0 148:749.0 149:492.0 150:95.0 153:124.0 154:222.0 155:115.0 159:…				0	86	58	109	35	293	108	209	120	174	93	50	103	45	145	35	31	342	182	76	233	265	243	216	71	139	63	137	136	130	31	264	45	206	52	42	89	21	115	122	133	148
228052	567229	175	228052	87:673.0 91:112.0 93:156.0 97:231.0 99:143.0 101:687.0 102:171.0 105:453.0 110:289.0 111:249.0 119:206.0 121:97.0 124:32.0 131:1158.0 133:622.0 138:103.0 139:85.0 143:109.0 147:2804.0 148:632.0 175:14093.0 176:1855.0 177:1141.0 178:167.0 179:47.0 211:160.0 257:47.0 261:24.0 285:343.0 292:509.0 293:143.0 294:85.0 295:54.0 297:56.0 299:221.0 367:23.0 382:56.0				0	37	98	39	22	133	83	105	103	82	63	12	51	22	156	37	39	186	240	227	126	211	179	65	29	67	56	103	34	143	16	88	27	96	25	21	78	86	53	52	138	64
228047	876852	136	228047	85:2600.0 86:973.0 87:374.0 88:272.0 89:3121.0 90:3341.0 91:41255.0 92:3730.0 93:200.0 94:96.0 95:136.0 97:168.0 98:316.0 99:785.0 100:1665.0 101:8781.0 102:681.0 103:1368.0 104:383.0 105:397.0 106:111.0 107:119.0 110:686.0 111:541.0 112:464.0 113:315.0 114:104.0 115:791.0 116:1671.0 117:869.0 118:4389.0 119:674.0 120:140.0 124:52.0 126:125.0 127:1155.0 128:657.0 129:1509.0 130:946.0 131:2196.0 1…				0	39	19	41	302	5114	11	143	48	82	102	6	484	13	101	12	8	82	250	452	135	226	182	101	32	180	28	90	44	54	14	38	30	144	36	17		96	42	44	1439	311
226431	266312	227	226431	94:62.0 97:1637.0 108:313.0 110:2191.0 111:146.0 112:444.0 116:15133.0 120:3370.0 122:183.0 139:37.0 140:2265.0 141:130.0 143:1443.0 154:223.0 167:28.0 169:541.0 170:26.0 181:96.0 182:76.0 184:8443.0 185:872.0 186:857.0 200:312.0 211:35.0 215:23.0 225:711.0 226:149.0 227:4544.0 228:559.0 229:137.0 233:71.0 240:9.0 242:577.0 243:105.0 244:32.0 246:19.0 248:51.0 249:69.0 260:13.0 266:30.0 268:127.0…				0.244444	5456	1996	4465	822	225	115	903	195	295	177	1529	204	1088	295	716	906	1257	703	230	1173	737	658	639	264	336	247	430	57	220	1228	113	3258	588	1316	508	1378	392	68	3232	4211	130
219417	914827	174	219417	86:637.0 89:189.0 91:93.0 99:48.0 100:291.0 101:126.0 112:82.0 113:36.0 114:37.0 117:271.0 119:81.0 121:64.0 129:156.0 139:20.0 143:64.0 148:129.0 155:75.0 171:65.0 173:70.0 174:3611.0 175:694.0 176:260.0 177:46.0 185:41.0 191:91.0 193:94.0 203:39.0 204:51.0 207:113.0 219:83.0 221:34.0 232:54.0 233:39.0 241:67.0 243:39.0 245:70.0 247:47.0 251:21.0 255:48.0 257:90.0 259:49.0 260:26.0 266:20.0 269:…				0	39	38		54	638	162	568	58	20	147	22	132	59	82	28	16	152	162	138	219	262	243	231	129	103	194	415	371	98	13	287	24	208	81	30	86	149	142	88	50	157
215853	525893	156	215853	85:6557.0 86:3382.0 92:43.0 94:225.0 95:211.0 97:365.0 98:2675.0 99:2953.0 100:7113.0 101:3220.0 106:82.0 108:195.0 110:581.0 111:400.0 112:4029.0 113:2102.0 114:2003.0 115:1921.0 116:17844.0 117:3573.0 118:1437.0 119:557.0 121:1648.0 122:20.0 123:33.0 124:139.0 126:467.0 127:579.0 128:1787.0 129:3959.0 130:2661.0 132:634.0 133:3611.0 134:400.0 135:376.0 138:92.0 139:170.0 140:7311.0 141:2540.0 1…				0.0222222	86	152	160	358	694	547	21388	803	278	222	19270	893	472	31024	96	258	394	301	463	18841	490	27883	30837	862	685	921	1261	1143	18565	20323	1063	385	604	284	431	658	165	576	258	205	464
210841	1000358	174	210841	85:307.0 86:6375.0 87:626.0 88:394.0 89:298.0 90:78.0 96:151.0 98:152.0 99:298.0 100:3476.0 101:930.0 102:1880.0 103:4361.0 104:470.0 105:236.0 108:101.0 109:271.0 110:152.0 111:118.0 112:756.0 113:315.0 114:239.0 115:482.0 116:423.0 117:1111.0 118:161.0 119:148.0 120:44.0 125:74.0 126:312.0 127:316.0 128:1443.0 129:4341.0 130:2152.0 131:1333.0 132:475.0 133:1393.0 134:257.0 135:238.0 138:79.0 13…				0	119	86	7	48	142	56	171	77	114	120	23	28	27	100	20	15	130	458	316	241	304	155	86	21	197	22	114	84	36	23	139	26	28	31	22	21	70	41	97	78	2
210658	423702	85	210658	85:1617.0 86:162.0 87:212.0 91:91.0 92:65.0 98:222.0 99:267.0 106:150.0 112:7.0 113:155.0 115:117.0 117:170.0 120:21.0 127:292.0 131:410.0 134:64.0 141:5.0 146:44.0 148:639.0				0.333333	2159	1419	1454	660	1131	457	2975	3857	3058	5654	3312	6901	6668	2179	5837	6782	23970	5423	11706	8434	11375	7140	5182	2042	6388	2549	4247	1663	13325	4247	4707	8767	6082	6311	1819	6649	5802	2007	10959	9085	8202
210327	592939	197	210327	95:38.0 96:42.0 100:141.0 107:36.0 111:88.0 114:14.0 115:139.0 116:168.0 118:46.0 128:230.0 130:77.0 135:85.0 139:50.0 140:131.0 141:167.0 142:54.0 146:47.0 149:172.0 151:160.0 152:151.0 153:348.0 154:26.0 155:722.0 156:143.0 157:101.0 159:16.0 163:2.0 165:150.0 166:18.0 169:220.0 170:39.0 171:30.0 177:63.0 178:4.0 183:13.0 189:241.0 191:188.0 192:17.0 197:729.0 198:15.0 204:594.0 205:55.0 206:5.…				0.0888889	1978	1076	1312	954	3760	2464	6131	902	1647	2687	357	1865	532	238	556	685	2064	1552	2218	749	2638	302	436	424	153	485	1705	440	1967	362	1755	726	1715	434	245	396	266	314	1459	786	1619
210316	291015	209	210316	89:1199.0 91:247.0 92:135.0 93:166.0 97:318.0 98:70.0 100:106.0 104:168.0 105:153.0 107:130.0 109:66.0 113:269.0 114:140.0 115:146.0 116:215.0 117:110.0 120:17.0 121:33.0 126:182.0 132:468.0 133:268.0 134:104.0 135:209.0 136:13.0 143:17.0 149:112.0 151:43.0 172:55.0 191:26.0 193:704.0 194:10.0 203:31.0 206:11.0 208:3.0 209:1457.0 210:101.0 211:6.0 281:6.0				0.177778	3793	1648	2417	1245	1421	591	1702	705	843	951	1001	615	1136	584	1284	1160	1625	1144	1352	786	1465	842	859	293	1212	291	915	500	1086	1446	1307	2180	945	1478	599	1235	541	215	2176	2872	1162
210313	565988	217	210313	88:83.0 89:337.0 95:106.0 99:68.0 100:88.0 103:2325.0 104:193.0 116:75.0 117:950.0 129:803.0 130:183.0 133:510.0 134:58.0 139:25.0 141:26.0 142:7.0 146:56.0 157:80.0 170:16.0 183:59.0 189:98.0 191:97.0 204:81.0 205:456.0 217:1739.0 218:249.0 219:24.0 221:37.0 243:100.0 307:24.0 319:23.0				0.133333	731	4030	2586	173	607	614	227	1103	461	727	96	145	727	1500	1411	60	409	1665	668	135	331	1213	125	627	316	1777	245	257	4223	306	342	297	144	514	412	124	2846	1501	96	565	857
210269	212248	123	210269	85:665.0 87:1838.0 88:2753.0 89:583.0 90:162.0 92:1253.0 93:67866.0 94:5255.0 95:25728.0 96:1656.0 97:1484.0 99:2166.0 101:5381.0 102:642.0 103:13082.0 104:1307.0 105:495.0 108:578.0 109:423.0 111:246.0 113:142.0 114:65.0 115:155.0 116:90.0 121:653.0 122:122.0 123:83189.0 124:6473.0 125:29392.0 126:2497.0 127:1350.0 129:1057.0 131:268.0 149:496.0 155:17.0 158:31.0 165:4114.0 166:366.0 167:1602.0 …				0.377778	72273	41560	61204	30398	26178	12685	36436	10709	12639	18714	24671	15613	20472	10884	20211	19122	30674	19130	27194	22229	20364	20086	20979	4438	32002	4593	14944	7575	18099	22543	24644	39398	18243	30916	17179	8095	12899	3512	49787	51295	19667
210249	551054	173	210249	85:2824.0 86:1483.0 87:1921.0 88:764.0 89:20531.0 90:1270.0 91:812.0 92:107.0 94:187.0 97:222.0 98:252.0 99:356.0 100:1572.0 101:4878.0 102:1754.0 103:21017.0 104:2229.0 105:2491.0 106:94.0 112:25.0 113:407.0 114:11170.0 115:2870.0 116:2216.0 117:26698.0 118:3080.0 119:2826.0 120:123.0 121:144.0 126:1300.0 127:376.0 128:448.0 129:2716.0 130:1520.0 131:2687.0 132:857.0 133:8529.0 134:1562.0 135:10…				0.422222	452	247	122	1604	1905	463	1472	1622	1029	843	702	1638	331	1271	993	605	1257	1648	784	1120	352	810	965	1314	502	451	1403	1256	170	623	1242	599	2039	346	465	2394	224	885	1081	290	983
209689	216906	134	209689	85:4570.0 86:16657.0 88:23943.0 89:8825.0 90:2973.0 91:11299.0 93:1876.0 94:4972.0 96:1694.0 97:1414.0 98:1682.0 99:6420.0 100:11724.0 101:35873.0 103:6572.0 104:9871.0 106:5705.0 107:73329.0 108:4839.0 110:31140.0 111:1268.0 113:3156.0 114:1611.0 115:4886.0 116:3098.0 120:262.0 121:1436.0 126:3359.0 127:8824.0 129:5823.0 130:56551.0 132:10203.0 134:125826.0 136:2954.0 137:574.0 140:130.0 142:187…				0.111111	59231	18614	47160	57628	22766	17864	26933	12955	14055	13123	61298	21791	51748	19198	19072	73432	27034	18238	17414	25538	18152	19624	25118	9130	22793	8020	19820	14542	9960	65276	19283	27781	18251	36737	33182	16108	9063	8770	63823	30334	15967
209671	339954	179	209671	91:246.0 92:101.0 93:171.0 95:68.0 97:61.0 104:71.0 105:20772.0 106:1553.0 107:275.0 110:102.0 118:74.0 119:213.0 121:280.0 122:98.0 135:12922.0 136:1718.0 137:461.0 178:71.0 179:14739.0 180:2023.0 181:628.0 193:251.0 194:871.0 195:121.0 196:35.0 323:21.0				0.511111	12566	6809	7504	4758	5576	1778	3941	2632	3804	3471	2999	1460	4377	1550	4231	4678	7597	3069	3527	5167	2855	4947	4640	688	5858	761	2023	1379	1128	4479	3468	7548	2548	5919	2365	6269	2282	606	8109	11086	2368
192876	250143	110	192876	86:522.0 87:850.0 89:4612.0 90:748.0 91:689.0 92:870.0 95:102.0 96:504.0 97:950.0 98:6468.0 99:666.0 100:801.0 102:921.0 104:416.0 108:637.0 109:293.0 110:8715.0 111:202.0 116:1657.0 119:126.0 120:493.0 122:80.0 127:535.0 128:2645.0 129:48.0 133:314.0 140:1226.0 141:367.0 146:80.0 150:214.0 152:2252.0 153:368.0 154:607.0 161:254.0 166:149.0 169:1228.0 170:126.0 176:870.0 178:25.0 182:2975.0 183:2…				0.311111	7329	5260	483	172	1769	723	2183	701	935	1284	1391	889	2016	647	2255	2233	2015	1425	1363	1479	1501	1230	937	414	1445	414	1091	478	1009	2147	1362	4338	981	4630	1835	1064	466	271	6174	4263	1173
192874	583057	91	192874	86:489.0 87:19922.0 90:501.0 91:13169.0 92:163.0 93:4366.0 94:201.0 95:1248.0 96:666.0 97:1010.0 99:255.0 101:2288.0 102:616.0 106:148.0 107:2048.0 108:190.0 109:307.0 111:805.0 113:294.0 114:723.0 115:1539.0 116:652.0 121:102.0 122:217.0 123:169.0 124:197.0 125:3179.0 129:1843.0 131:161.0 136:131.0 138:113.0 141:445.0 143:3215.0 147:983.0 149:408.0 150:384.0 151:72.0 153:140.0 155:125.0 158:63.0…				0.488889	9949	7864	8489	6138	27642	13343	24746	18401	16619	20608	3912	12066	5104	10290	5204	4596	23010	21615	22696	16708	21699	14024	13842	6077	13104	6364	18131	9854	15883	3987	23715	6831	17540	5158	2922	10803	7528	4504	9431	14789	18322
191801	469696	217	191801	85:32.0 87:6.0 88:71.0 89:203.0 91:8.0 94:1.0 96:6.0 98:6.0 99:13.0 100:23.0 101:242.0 102:15.0 103:1515.0 104:107.0 105:28.0 106:17.0 110:57.0 111:2.0 113:5.0 115:82.0 116:267.0 117:1222.0 118:94.0 119:56.0 122:1.0 126:4.0 127:16.0 129:407.0 131:151.0 132:25.0 133:447.0 134:104.0 135:31.0 136:4.0 137:4.0 139:11.0 147:2205.0 148:344.0 149:238.0 150:9.0 152:1.0 154:7.0 155:5.0 162:8.0 163:9.0 164:…				0.0888889	581	483	262	744	1233	187	384	183	288	247	117	60	194	269	223	71	933	3491	1022	219	529	592	76	219	397	324	135	91	273	57	166	21	124	151	70	22	617	244	136	673	241
189322	328060	154	189322	85:2262.0 86:128.0 87:6638.0 88:614.0 89:3542.0 90:3013.0 91:731.0 92:554.0 95:126.0 96:1298.0 97:992.0 98:884.0 99:16104.0 100:7782.0 101:3701.0 103:869.0 105:1670.0 110:13566.0 116:4034.0 118:368.0 119:1071.0 121:1099.0 122:96.0 123:108.0 125:187.0 127:807.0 128:354.0 131:2916.0 133:2775.0 134:3973.0 135:175.0 136:303.0 140:632.0 141:783.0 142:456.0 143:107.0 145:970.0 146:3150.0 151:153.0 153:…				0.0444444	54355	27752	36611	20526	12317	7659	12673	9896	10074	11408	14672	4999	18373	4280	17286	20070	15339	8507	12245	16986	8914	14795	12568	3004	19645	2964	8541	4919	8347	20898	12032	31365	9318	24719	9755	17841	7596	2051	36297	46356	9960
189321	328066	154	189321	85:4817.0 86:6759.0 90:4044.0 91:1092.0 92:889.0 100:12789.0 101:5487.0 102:9545.0 104:1802.0 108:262.0 110:17213.0 111:1491.0 113:5678.0 114:3791.0 115:4385.0 118:845.0 121:410.0 122:258.0 124:108.0 125:364.0 127:3250.0 128:1449.0 130:14392.0 131:8307.0 132:11363.0 135:1090.0 136:159.0 138:204.0 143:1404.0 146:6771.0 147:142541.0 148:24166.0 149:11482.0 150:406.0 153:770.0 154:46584.0 155:4925.0…				0.0222222	54355	27752	36611	20526	16432	7659	12673	9896	10074	11408	14672	4999	18373	4280	17286	20070	15339	8507	12245	16986	8914	14829	12568	3004	19414	2964	8541	4919	8347	20898	12032	31365	9318	24719	9755	17841	7596	2051	36297	46356	9960
183433	328618	154	183433	86:275.0 87:361.0 89:707.0 90:693.0 92:157.0 101:7350.0 102:965.0 103:4894.0 104:560.0 110:6381.0 111:134.0 112:52.0 114:84.0 116:2313.0 117:7344.0 118:1845.0 119:236.0 121:963.0 123:81.0 126:109.0 128:300.0 130:952.0 134:1474.0 140:132.0 145:2061.0 146:236.0 152:163.0 153:823.0 154:42252.0 155:2219.0 156:147.0 158:866.0 161:2232.0 163:189.0 184:708.0 185:29.0 201:39.0 227:383.0 228:95.0 244:220.…				0.955556	57668	28941	37907	21402	12705	8011	12248	10433	10431	10389	15254	5121	19290	4550	18064	21055	15915	8989	12201	17404	9130	14795	12984	3039	19414	2869	2816	5221	8643	22082	12428	32443	9885	24987	10237	18526	7888	2161	38159	30446	10462
183206	748394	204	183206	85:7208.0 86:9045.0 87:8758.0 88:4230.0 89:20487.0 90:1425.0 91:1369.0 93:329.0 94:362.0 95:604.0 96:379.0 97:2393.0 98:622.0 99:6906.0 100:1065.0 101:35372.0 102:6295.0 103:90245.0 104:8338.0 105:5756.0 106:520.0 107:267.0 108:186.0 109:3598.0 110:256.0 111:5260.0 112:793.0 113:7449.0 114:1332.0 115:10550.0 116:17764.0 117:102004.0 118:10890.0 119:11214.0 120:1133.0 121:448.0 122:122.0 125:1115.…				0.711111	783	58	35	77876	6572	1066	4575	81200	205655	13429	4854	6505	1062	35319	33691	5371	1766	68895	2180	17157	542	2985	1999	22983	3603	30773	8648	14163	172	5020	8734	8544	19760	6037	409	47007	221	30558	2111	133	5431
183118	657514	103	183118	85:1317.0 86:214.0 87:1568.0 88:1649.0 89:15372.0 90:1050.0 91:637.0 96:280.0 98:60.0 99:750.0 100:2521.0 101:4175.0 102:1320.0 103:117195.0 104:10517.0 105:4571.0 106:399.0 107:122.0 113:1134.0 114:1996.0 115:1783.0 116:1129.0 117:16853.0 118:1822.0 119:2481.0 120:101.0 126:802.0 129:9863.0 130:1309.0 131:5757.0 132:1247.0 133:18113.0 134:1650.0 135:1142.0 141:691.0 142:858.0 143:1718.0 145:827.…				0.0222222	3692	10462	3771	4374	2463	1183	1970	9030	24737	8221	1632	2472	5155	17288	9646	1372	3971	13956	75599	4999	71728	5217	25645	159694	108045	18020	13167	8480	18001	1693	43005	4412	5230	17297	10249	4258	60049	42415	842	20831	27971
171305	1134692	441	171305	88:135.0 90:82.0 91:3094.0 93:204.0 104:125.0 105:1465.0 107:724.0 109:117.0 115:711.0 116:208.0 117:1307.0 118:263.0 119:1039.0 121:77.0 122:55.0 123:81.0 128:457.0 129:174.0 131:263.0 132:443.0 133:1032.0 135:337.0 136:69.0 137:93.0 140:29.0 141:84.0 142:59.0 145:282.0 147:5369.0 149:313.0 157:117.0 159:217.0 161:242.0 163:66.0 164:12.0 165:86.0 175:201.0 177:148.0 189:334.0 191:1531.0 192:259.…				0.355556	3025	1639	2701	1026	4306	2157	8255	1255	1833	1883	619	1014	1212	239	547	388	4224	1418	6080	1047	3884	751	758	721	865	498	1042	454	1321	455	1350	1381	3046	1088	243	283	199	319	1195	936	2591
171303	471069	85	171303	85:13449.0 86:787.0 87:773.0 88:493.0 95:219.0 97:391.0 98:307.0 99:3588.0 100:333.0 101:2338.0 103:1308.0 105:707.0 110:187.0 111:213.0 112:636.0 113:2470.0 115:854.0 117:998.0 118:312.0 119:822.0 129:1102.0 131:686.0 132:259.0 133:461.0 134:284.0 138:43.0 140:120.0 141:459.0 143:53.0 147:3646.0 155:214.0 158:44.0 168:39.0 169:261.0 173:37.0 184:35.0 188:30.0 189:227.0 190:280.0 191:2238.0 193:1…				0.155556	4525	2514	3073	1493	3908	2069	13604	3277	1644	2438	1527	6351	2701	1242	2437	1555	18507	2550	10400	3287	11528	2642	2703	2480	3686	3010	2870	1587	11360	1526	5354	3219	6226	2362	662	836	1628	2192	3455	3117	7204
171242	344040	174	171242	86:6897.0 87:3780.0 88:2098.0 89:4449.0 90:1225.0 91:4863.0 92:1497.0 93:1081.0 94:455.0 95:483.0 96:678.0 97:382.0 98:1127.0 99:568.0 100:8270.0 102:3519.0 103:9417.0 104:4186.0 105:9549.0 106:1994.0 107:7939.0 108:1141.0 109:2554.0 110:75.0 111:183.0 112:309.0 113:1124.0 114:940.0 115:15346.0 116:3114.0 119:8563.0 120:1174.0 121:6539.0 122:1339.0 123:2815.0 124:516.0 125:436.0 126:353.0 127:229…				0.244444	26067	28840	33425	15826	7160	7307	5894	5513	5531	4542	13587	3782	18148	6195	14845	6817	7430	6625	3692	7488	7343	12698	7131	2368	5334	4152	4564	3742	8307	13291	2740	8212	3689	7239	4307	14973	29863	2535	9079	14329	3600
170791	660725	144	170791	91:66.0 98:47.0 100:130.0 103:77.0 114:67.0 116:65.0 140:18.0 142:21.0 144:3072.0 145:275.0 146:227.0 179:21.0 209:31.0 225:35.0 229:33.0 242:20.0 245:32.0 257:43.0 259:22.0 314:26.0 315:30.0 363:13.0 371:17.0 377:23.0				0.555556	23	95	221	552	9044	20698	6385	1128	379	206	5971	12242	2614	1867	105	4194	156	75	433	2770	517	999	4918	5623	585	2021	6537	19775	59	5229	3858	754	6150	871	491	6137	458	3775	3229	158	2350
170728	708283	174	170728	86:6547.0 87:959.0 88:564.0 100:3292.0 101:604.0 102:1401.0 103:1393.0 104:109.0 107:51.0 110:318.0 113:395.0 114:415.0 115:466.0 116:760.0 117:2497.0 121:145.0 125:104.0 126:123.0 130:1191.0 133:1305.0 143:162.0 144:367.0 146:361.0 147:4445.0 148:799.0 149:1029.0 150:71.0 153:94.0 158:509.0 159:429.0 170:94.0 171:47.0 172:584.0 173:238.0 174:22084.0 175:3698.0 176:3215.0 177:447.0 178:109.0 181:…				0.222222	48	98	30	211	3409	3914	1426	271	570	104	398	2692	391	386	80	414	86	480	419	1117	400	950	3310	470	1049	336	2386	5304	180	564	1700	269	1189	700	266	1032	56	1177	535	63	1959
170233	947272	174	170233	85:150.0 86:1592.0 89:143.0 96:80.0 98:49.0 99:66.0 100:683.0 101:212.0 102:293.0 103:1308.0 104:84.0 105:111.0 107:80.0 112:62.0 114:86.0 116:125.0 117:316.0 124:42.0 129:1112.0 130:245.0 131:240.0 134:58.0 139:56.0 140:100.0 141:30.0 142:112.0 143:551.0 144:93.0 145:43.0 146:50.0 147:1710.0 148:143.0 149:275.0 152:30.0 155:59.0 156:58.0 158:190.0 160:335.0 161:36.0 162:44.0 169:314.0 170:108.0 …				0	1298	948	88	4073	361	8639	3533	1883	2847	5197	1244	8256	1035	1198	2285	580	376	5404	1233	2770	668	250	6335	1686	2227	1992	10497	8740	1638	1331	1647	561	3857	694	855	2984	1230	343	696	470	1279
161878	361182	341	161878	87:472.0 90:124.0 93:639.0 94:73.0 95:148.0 97:68.0 104:150.0 105:146.0 108:87.0 120:48.0 121:131.0 124:31.0 125:98.0 126:161.0 127:384.0 134:637.0 137:64.0 138:37.0 139:53.0 140:134.0 147:3817.0 148:637.0 149:365.0 154:112.0 155:718.0 161:91.0 163:671.0 164:157.0 165:213.0 166:43.0 167:40.0 168:32.0 173:25.0 175:30.0 177:163.0 178:59.0 179:333.0 180:26.0 181:121.0 182:58.0 185:14.0 188:37.0 189:…				0.422222	960	4839	1895	1314	1282	636	1294	789	5002	1196	779	275	572	17357	12039	2000	614	4041	695	1201	945	2183	566	111	882	311	271	3256	572	221	1320	821	879	20533	786	2563	416	208	26295	1324	358
161843	674080	129	161843	85:1974.0 86:458.0 87:1523.0 88:478.0 89:2570.0 90:298.0 91:415.0 92:303.0 93:7195.0 94:746.0 95:3791.0 96:1019.0 97:1027.0 98:325.0 99:1470.0 101:4753.0 102:927.0 103:33359.0 104:2866.0 105:2137.0 107:377.0 108:210.0 109:2412.0 110:311.0 111:1726.0 112:287.0 113:2297.0 114:396.0 115:2252.0 116:1401.0 117:4893.0 118:980.0 119:1597.0 120:80.0 121:364.0 122:33.0 123:965.0 124:233.0 125:916.0 126:66…				0.111111	451	521	420	295	2743	551	1158	1629	2101	1033	169	1030	371	731	583	228	1610	875	1926	1081	1883	958	1155	1898	1836	598	1183	1590	1323	172	1914	441	965	474	322	735	1167	876	484	788	1497
160854	828873	204	160854	86:527.0 87:705.0 88:728.0 90:221.0 91:351.0 93:222.0 95:413.0 97:254.0 99:199.0 100:3823.0 101:1053.0 102:410.0 103:470.0 104:391.0 107:108.0 109:45.0 113:378.0 114:1102.0 115:1711.0 116:2602.0 118:182.0 121:72.0 122:59.0 128:601.0 129:1205.0 130:823.0 131:51.0 132:1022.0 133:228.0 142:525.0 143:141.0 146:686.0 147:5905.0 148:660.0 150:78.0 158:863.0 160:276.0 162:118.0 170:128.0 174:672.0 188:7…				0.333333	362	603	437	693	2176	3377	1775	170	221	84	896	2140	1346	454	29	720	260	124	230	1619	177	312	3528	1270	286	543	2872	2440	855	1053	468	760	1027	313	363	558	90	425	702	255	751
134336	493891	85	134336	85:163541.0 86:6658.0 87:2704.0 88:1720.0 89:2272.0 91:731.0 92:146.0 93:211.0 94:61.0 95:313.0 99:4458.0 100:733.0 101:5222.0 102:868.0 103:11045.0 104:1238.0 105:734.0 109:67.0 111:325.0 112:378.0 113:1676.0 114:291.0 115:2420.0 116:561.0 119:950.0 125:287.0 129:28912.0 130:2207.0 131:7776.0 132:114.0 133:12413.0 134:376.0 135:675.0 136:104.0 137:80.0 140:73.0 141:1108.0 142:224.0 144:148.0 145…				0.0666667	5245	3203	3513	1844	5881	2878	19885	3443	2944	2641	1717	7502	2865	2766	2372	1626	20415	3166	15177	3020	14386	2792	2822	4248	4233	4002	4360	2420	14354	1688	7970	3539	10531	2458	795	1312	2122	3012	3493	4341	12487
131620	293525	87	131620	85:239.0 87:10326.0 88:1615.0 91:133.0 93:68.0 95:540.0 96:1011.0 97:268.0 107:699.0 108:80.0 113:291.0 114:325.0 115:151.0 118:48.0 123:60.0 124:331.0 125:1007.0 128:66.0 131:781.0 134:176.0 137:22.0 139:25.0 140:28.0 141:104.0 144:25.0 146:305.0 174:28.0 182:19.0 185:28.0 186:64.0 188:33.0 190:51.0 200:34.0 222:28.0 226:20.0 232:20.0 284:20.0 335:14.0 358:19.0 376:21.0 393:15.0 401:25.0 417:22.…				0.244444	7922	4503	5883	3124	2672	1359	2270	1278	1034	1586	2789	1176	3034	957	3231	3737	1699	1619	2020	1729	1631	1753	1408	536	2086	463	1716	1057	1281	4082	1768	5280	1685	4124	2342	2671	845	465	6055	5895	2111
131597	723219	244	131597	86:3835.0 87:5733.0 88:1499.0 89:3533.0 90:630.0 91:706.0 92:248.0 93:406.0 94:921.0 95:419.0 96:337.0 97:214.0 98:414.0 103:46854.0 104:4227.0 105:2578.0 106:287.0 107:276.0 108:337.0 109:307.0 110:2801.0 111:569.0 112:913.0 113:1228.0 114:1063.0 115:1229.0 116:3972.0 117:7535.0 118:1107.0 119:1312.0 120:354.0 121:98.0 122:242.0 124:524.0 125:137.0 126:769.0 128:1782.0 129:9582.0 130:2391.0 131:…				0	45	27	27	27	191	71	146	63	136	136	24	74	9	116	19	36	212	68	97	208	229	113	52	55	83	38	105	62	90	14	171	27	84	47	15	13	89	25	61	73	62
131101	680261	217	131101	85:1062.0 87:1051.0 89:818.0 90:406.0 91:322.0 93:153.0 94:125.0 95:242.0 97:395.0 98:361.0 99:1103.0 100:233.0 101:2033.0 102:420.0 103:6690.0 104:877.0 105:758.0 106:139.0 107:130.0 108:88.0 109:1023.0 110:175.0 111:1965.0 112:284.0 113:721.0 114:150.0 115:1217.0 116:1467.0 117:1780.0 118:92.0 119:1210.0 120:228.0 121:103.0 122:46.0 123:61.0 124:95.0 125:222.0 126:252.0 127:808.0 128:322.0 129:…				0.0666667	205	265	254	147	213	151	289	159	149	172	130	163	376	658	210	36	305	310	1128	213	2795	236	892	8417	3822	761	2167	876	627	119	1163	301	242	382	510	331	1980	1266	55	928	998
128051	716108	144	128051	88:36.0 100:863.0 103:274.0 112:136.0 113:143.0 115:109.0 124:41.0 126:95.0 128:196.0 130:129.0 131:261.0 142:95.0 144:7044.0 145:561.0 146:490.0 147:1283.0 152:22.0 155:88.0 163:53.0 171:171.0 172:205.0 180:11.0 192:121.0 193:36.0 195:36.0 204:843.0 205:266.0 206:55.0 219:52.0 222:38.0 233:45.0 236:41.0 243:26.0 245:214.0 246:71.0 247:80.0 251:29.0 252:19.0 253:14.0 265:40.0 272:29.0 279:18.0 29…				0.4	544	366	42	299	5406	4271	3780	454	764	106	2059	6548	1467	506	317	1717	435	395	300	2765	1194	241	4638	3905	616	328	5493	8308	872	2195	2528	612	3448	749	391	537	156	1169	1347	390	903
126564	815514	186	126564	85:171.0 87:77.0 88:87.0 89:470.0 90:82.0 91:76.0 92:52.0 93:53.0 94:134.0 95:108.0 96:721.0 97:187.0 98:235.0 99:139.0 100:171.0 101:964.0 102:195.0 103:1532.0 104:169.0 105:125.0 106:53.0 107:49.0 108:159.0 109:122.0 110:85.0 111:148.0 112:393.0 113:112.0 114:325.0 115:279.0 116:1272.0 117:2040.0 118:279.0 119:182.0 120:76.0 121:46.0 122:187.0 124:275.0 125:294.0 126:110.0 127:79.0 128:339.0 12…				0	31	58	48	28	71	60	202	1070	181	179	296	49	6	81		29	160	53	1666	107	150	54	73	24	150	36	62	17	55	10	86	702	148	31	12		40	34	30	20	119
125802	891034	204	125802	85:128.0 86:55.0 87:241.0 88:172.0 89:1092.0 90:81.0 91:84.0 94:58.0 99:68.0 101:1298.0 102:235.0 103:10107.0 104:763.0 105:383.0 111:90.0 113:255.0 114:101.0 115:413.0 116:605.0 117:4206.0 118:405.0 119:364.0 120:62.0 121:61.0 126:54.0 127:256.0 128:61.0 129:11444.0 130:1321.0 131:1687.0 132:167.0 133:2588.0 134:303.0 135:151.0 137:29.0 139:75.0 140:44.0 141:160.0 142:89.0 143:1116.0 144:58.0 14…				0	9	273	29	50	96	171	213	67	47	111	67	159	94	107	21	3	145	204	270	118	117	263	2725	99	616	42	2129	222	57	502	332	46	396	282	42	289	32	439	274	110	95
124903	379856	85	124903	85:17600.0 86:1083.0 97:619.0 98:444.0 99:2848.0 100:367.0 110:97.0 112:745.0 113:2111.0 114:102.0 126:194.0 127:1656.0 128:139.0 140:35.0 141:183.0 155:1140.0 169:400.0 197:30.0 212:53.0 283:18.0 284:17.0 350:21.0 371:18.0 436:26.0 441:24.0 448:28.0 477:16.0				0.0888889	12255	7637	10638	4642	3825	1935	7595	2416	2998	2832	4648	2873	5732	1939	4408	5056	11803	4121	4877	8684	5614	8188	5896	1431	8574	1450	2638	1342	5927	4874	3634	9185	4175	6262	2339	9860	4072	1011	9410	11284	4130
121305	970000	280	121305	86:119.0 89:244.0 93:134.0 94:80.0 97:226.0 98:80.0 99:428.0 100:447.0 101:747.0 102:523.0 103:5339.0 104:526.0 111:104.0 113:533.0 115:1551.0 117:867.0 118:198.0 119:183.0 121:93.0 122:86.0 124:152.0 126:163.0 131:809.0 133:771.0 134:97.0 135:207.0 137:43.0 138:95.0 140:47.0 141:137.0 142:63.0 143:973.0 144:208.0 145:204.0 146:93.0 147:3488.0 148:643.0 149:226.0 150:114.0 153:91.0 157:367.0 158:…				0	54	52	41	32	108	63	52	74	124	145	35	81	14	100	10	26	97	126	176	121	108	110	54	51	161	24	88		119	12	45	35	58	47	11	56	52	24	40	118	80
121002	596203	197	121002	89:242.0 90:82.0 111:21.0 114:55.0 115:867.0 126:103.0 128:528.0 129:269.0 134:72.0 136:34.0 139:205.0 140:56.0 141:1194.0 142:128.0 148:143.0 150:185.0 151:388.0 152:1626.0 153:1895.0 154:818.0 155:3423.0 156:548.0 164:115.0 165:1099.0 166:308.0 167:268.0 169:317.0 170:102.0 178:227.0 181:334.0 182:220.0 183:34.0 184:33.0 195:38.0 197:5048.0 198:973.0 200:42.0 201:17.0 205:72.0 210:19.0 212:1841…				0.377778	1535	1027	1060	636	3776	1808	4708	753	1255	1633	287	1058	276	176	497	639	1926	1152	1991	578	1579	297	421	377	325	225	1310	361	1453	296	1435	667	1317	388	247	350	208	294	1220	673	797
120562	475084	98	120562	98:6741.0 100:212.0 101:112.0 102:564.0 103:798.0 104:118.0 114:18.0 115:31.0 117:125.0 125:62.0 126:139.0 129:186.0 130:232.0 143:65.0 144:151.0 147:222.0 154:45.0 170:105.0 171:760.0 172:143.0 173:85.0 178:18.0 185:41.0 187:151.0 195:21.0 200:1249.0 201:189.0 208:36.0 213:37.0 215:54.0 217:52.0 224:22.0 225:32.0 228:32.0 230:27.0 231:23.0 236:30.0 238:16.0 248:43.0 250:19.0 252:18.0 258:33.0 26…				0.0444444	578	1282	819	344	607	254	1922	412	218	727	197	1054	196	567	290	382	1443	781	630	1176	602	724	635	488	1445	746	266	389	3544	288	856	222	1023	404	178	439	1810	395	748	1211	864
117201	724951	153	117201	85:46.0 86:204.0 89:227.0 93:365.0 94:218.0 95:467.0 97:34.0 98:88.0 99:74.0 100:220.0 101:134.0 102:113.0 103:53.0 109:99.0 110:68.0 113:48.0 114:41.0 116:188.0 121:45.0 123:72.0 126:58.0 128:23.0 130:95.0 138:50.0 141:26.0 143:32.0 144:88.0 145:27.0 149:86.0 152:31.0 153:2919.0 154:283.0 155:32.0 156:65.0 158:47.0 165:29.0 166:56.0 168:270.0 169:22.0 176:24.0 180:25.0 181:741.0 182:99.0 183:78.…				0	88	24	13	25	148	94	136	63	146	229	20	17	12	131	20	35	130	87	35	87	135	34	32	96	114	469	39	215	124	11	161	28	116	87	22	10	208	18	52	275	71
117141	266458	97	117141	85:374.0 86:302.0 87:1555.0 88:444.0 90:173.0 91:242.0 92:93.0 93:336.0 94:707.0 95:527.0 96:785.0 97:3145.0 98:211.0 99:18.0 100:665.0 101:294.0 102:599.0 103:147.0 104:81.0 105:214.0 106:199.0 107:562.0 108:292.0 109:133.0 110:798.0 111:405.0 112:345.0 113:18.0 114:251.0 115:281.0 116:2214.0 117:333.0 118:322.0 120:446.0 121:107.0 122:342.0 123:138.0 124:966.0 125:82.0 126:608.0 127:349.0 130:5…				0.133333	1382	1189	1425	439	1729	105	548	801	139	195	726	953	437	210	347	328	312	189	1850	396	478	444	376	100	460	62	253	464	1189	419	1357	912	260	606	307	564	980	67	1953	2299	360
114258	1034498	117	114258	87:1142.0 88:220.0 89:680.0 95:33.0 101:740.0 102:93.0 103:1399.0 105:67.0 112:50.0 115:92.0 116:1064.0 117:4404.0 118:338.0 119:207.0 121:30.0 122:41.0 124:20.0 131:154.0 133:216.0 135:68.0 136:23.0 139:42.0 142:37.0 145:53.0 146:48.0 147:336.0 152:36.0 154:19.0 161:617.0 163:53.0 177:52.0 179:22.0 185:35.0 186:22.0 190:18.0 195:48.0 196:35.0 198:18.0 200:18.0 201:27.0 202:18.0 205:54.0 210:37.0…				0	335	399	530	205	811	119	1228	192	1017	340	76	1055	201	667	335	82	1599	1008	925	806	1005	633	626	127	1098	190	316	91	476	90	509	180	823	388	98	370	398	92	355	525	285
111776	793451	174	111776	86:1613.0 87:117.0 97:10.0 100:526.0 101:125.0 102:199.0 108:17.0 117:332.0 119:23.0 124:14.0 129:371.0 130:205.0 131:636.0 132:36.0 133:155.0 134:19.0 135:31.0 136:36.0 147:762.0 149:111.0 158:33.0 159:9.0 162:49.0 174:4964.0 175:756.0 176:539.0 177:97.0 178:7.0 179:91.0 180:52.0 192:95.0 193:40.0 204:129.0 230:37.0 321:21.0 341:13.0 414:14.0 415:14.0 419:20.0 434:14.0 459:14.0 472:13.0 477:176.…				0.355556	820	34	21	836	3693	3054	1960	497	399	213	629	2844	907	558	164	457	364	143	598	3346	352	2394	3556	360	1797	267	3737	4482	101	663	1707	520	2840	1503	588	2377	101	2768	574	405	2966
110359	674032	174	110359	85:349.0 86:2742.0 88:215.0 89:495.0 92:117.0 96:95.0 98:155.0 99:290.0 100:1574.0 101:233.0 102:883.0 103:710.0 104:84.0 110:60.0 111:80.0 113:116.0 114:118.0 116:300.0 125:67.0 129:413.0 130:482.0 131:620.0 133:667.0 134:63.0 135:44.0 136:23.0 138:20.0 140:55.0 143:329.0 146:134.0 147:1104.0 152:70.0 158:552.0 159:25.0 160:521.0 161:109.0 162:22.0 163:17.0 169:76.0 170:47.0 171:92.0 172:160.0 1…				0.4	34	102	99	334	2907	3542	1806	484	598	186	708	2653	891	778	93	655	100	252	425	1987	743	1257	3409	1339	1473	490	3407	2632	205	801	1921	359	1631	1027	461	2105	249	1694	541	70	2226
110355	623532	174	110355	85:242.0 86:1986.0 87:252.0 88:134.0 89:32.0 90:30.0 97:49.0 98:80.0 99:37.0 101:121.0 102:448.0 103:257.0 104:43.0 105:64.0 113:95.0 114:133.0 115:153.0 117:803.0 118:80.0 119:98.0 124:38.0 130:221.0 131:154.0 132:108.0 133:277.0 138:18.0 139:37.0 144:164.0 145:41.0 146:83.0 147:1050.0 148:89.0 149:136.0 157:152.0 159:15.0 160:98.0 161:28.0 174:4257.0 175:535.0 176:452.0 177:101.0 187:36.0 188:2…				0.422222	58	33	42	348	3668	5398	1998	292	543	84	634	3696	906	505	77	509	119	201	281	1824	472	741	3023	582	813	601	3127	7732	50	808	1768	280	2091	501	419	2828	44	2159	795	138	1575
110343	723255	202	110343	85:627.0 86:261.0 87:21356.0 88:1373.0 89:5326.0 90:130.0 91:161.0 95:237.0 96:68.0 97:1088.0 98:343.0 99:1634.0 100:2143.0 101:1471.0 102:1075.0 103:9375.0 104:938.0 105:1028.0 107:87.0 108:134.0 109:278.0 111:454.0 112:509.0 113:954.0 114:629.0 115:703.0 116:3570.0 117:10573.0 118:1265.0 119:647.0 120:158.0 122:136.0 123:291.0 124:123.0 125:136.0 126:277.0 127:331.0 128:962.0 129:16447.0 130:32…				0.0222222	174	111	41	50	145	35	188	166	275	131	32	8	33	131	27	27	141	160	149	194	587	34	80	92	97	161	137	114	78	5	199	14	116	64	35	29	719	100	61	168	91
110336	457724	271	110336	85:784.0 88:164.0 89:161.0 90:93.0 99:1772.0 100:1348.0 105:97.0 106:44.0 110:720.0 115:2931.0 116:378.0 118:84.0 128:47.0 132:17.0 140:130.0 141:254.0 142:492.0 143:125.0 152:200.0 154:47.0 156:385.0 157:68.0 158:651.0 159:91.0 170:41.0 171:373.0 172:652.0 173:174.0 179:39.0 180:26.0 183:383.0 184:100.0 187:209.0 188:74.0 192:31.0 197:24.0 198:16.0 205:19.0 211:161.0 224:320.0 226:76.0 235:49.0 …				0	44	105	62	56	92	46	192	141	201	140	13	74	40	131	26	15	238	204	206	269	129	209	155	21	161	42	157	49	147	19	60	27	104	23	12	48	44	30	71	285	168
110131	721152	116	110131	86:424.0 88:55.0 93:33.0 96:705.0 97:171.0 100:553.0 101:318.0 103:351.0 110:49.0 114:222.0 115:321.0 116:22448.0 117:2843.0 118:1941.0 119:101.0 125:26.0 128:191.0 129:865.0 133:349.0 134:37.0 137:55.0 147:1165.0 148:105.0 151:29.0 158:404.0 172:99.0 181:29.0 183:100.0 184:75.0 185:197.0 210:93.0 245:143.0 246:25.0 256:64.0 266:96.0 358:37.0 371:15.0 419:62.0 428:37.0 458:16.0 464:13.0				0.422222	76	23	44	907	7657	13713	4059	161	228	245	3473	9983	4053	364	45	3066	290	218	160	2638	153	231	10262	1833	652	282	8395	12410	109	5267	1106	1312	2508	571	383	1070	83	1657	976	130	1005
110123	708131	218	110123	85:729.0 86:4555.0 87:2784.0 88:741.0 90:285.0 93:63.0 94:497.0 96:287.0 97:486.0 98:518.0 99:1161.0 100:5657.0 101:4752.0 102:3623.0 104:183.0 105:189.0 106:75.0 107:68.0 108:98.0 109:155.0 110:359.0 111:232.0 112:497.0 113:59.0 114:2386.0 115:3306.0 116:2537.0 117:21320.0 118:2629.0 119:1390.0 120:129.0 121:200.0 124:170.0 125:182.0 126:490.0 127:643.0 128:6866.0 129:4579.0 130:7303.0 131:3135.…				0.533333	61	54	11	220	7388	7038	2724	614	231	45	1577	6291	2131	595	56	1535	26	128	479	1619	358	629	5840	1498	1104	624	5868	8716	201	1772	2531	723	3300	1069	394	983	18	1137	1161	118	1833
110018	507400	205	110018	86:382.0 87:876.0 88:2912.0 89:11964.0 90:1054.0 94:119.0 96:1269.0 97:299.0 98:1880.0 101:3259.0 102:527.0 103:34639.0 104:2895.0 105:1433.0 106:104.0 107:39.0 110:187.0 111:190.0 113:1037.0 114:2820.0 116:2022.0 117:14961.0 118:1423.0 119:1167.0 121:118.0 122:54.0 123:17.0 124:112.0 125:49.0 126:905.0 127:270.0 128:908.0 130:250.0 131:2456.0 132:303.0 133:18787.0 134:2295.0 135:727.0 136:75.0 1…				0	238	1183	848	29	231	81	272	89	74	174	30	75	18	70	34	61	193	90	143	81	177	253	289	64	216	970	58	412	1516	12	71	49	68	50	19	149	1759	231	57	395	88
109627	759198	205	109627	86:2190.0 87:608.0 89:330.0 90:228.0 91:786.0 92:970.0 95:40.0 100:4785.0 101:561.0 102:851.0 106:58.0 107:130.0 108:97.0 109:92.0 112:96.0 114:283.0 115:648.0 116:742.0 117:868.0 118:256.0 119:530.0 120:1364.0 125:20.0 127:87.0 128:511.0 129:1481.0 130:469.0 131:1269.0 132:954.0 133:1469.0 134:1251.0 135:241.0 136:60.0 137:73.0 144:274.0 145:72.0 146:2189.0 147:5100.0 148:1752.0 149:1008.0 150:2…				0	34	502	157	37	197	153	185	36	1002	25	32	170	30	226	13	34	231	70	154	278	184	250	110	32	75	188	254	205	92	49	504	38	220	29	25	129	64	23	45	205	141
106904	645056	274	106904	85:407.0 87:128.0 88:522.0 89:7516.0 90:672.0 91:258.0 95:1742.0 96:3550.0 97:1430.0 101:1446.0 102:349.0 103:3395.0 104:87.0 105:238.0 106:59.0 111:282.0 112:124.0 114:255.0 115:344.0 116:419.0 117:13097.0 118:1011.0 119:934.0 121:107.0 125:75.0 127:424.0 128:375.0 131:700.0 132:63.0 133:4079.0 134:397.0 135:522.0 136:80.0 141:276.0 142:529.0 143:1064.0 144:113.0 147:14326.0 148:2762.0 149:1923.…				0	47	55	8	67	293	285	262	177	139	186	46	57	84	126	63	37	294	112	103	244	96	162	50	42	75	102	202	137	164	76	257	40	230	61	33	159	115	127	85	130	177
106887	718946	316	106887	85:536.0 86:472.0 87:483.0 88:197.0 89:882.0 90:63.0 92:53.0 93:65.0 94:108.0 95:71.0 98:138.0 99:347.0 100:4783.0 101:1160.0 102:542.0 103:20009.0 104:1894.0 105:878.0 114:284.0 115:431.0 116:184.0 117:1360.0 118:192.0 119:305.0 124:44.0 129:2047.0 130:373.0 131:1327.0 132:261.0 133:2507.0 134:265.0 135:186.0 143:415.0 145:154.0 147:8035.0 148:1447.0 149:754.0 150:66.0 151:90.0 156:176.0 157:197…				0	17	48	33	165	99	70	112	94	35	86	26	75	14	94	41	14	279	102		227	45	115	35	36	114	20	88	302	65	15	45	12	34	45	5	46	56	40	43	30	57
106475	302194	188	106475	85:717.0 86:2244.0 87:1586.0 88:1440.0 89:15218.0 90:1316.0 91:758.0 93:55.0 94:30.0 95:138.0 96:357.0 97:656.0 98:2681.0 99:678.0 100:3554.0 101:1525.0 102:2050.0 103:2646.0 104:1349.0 105:1668.0 106:319.0 108:158.0 109:38.0 110:57.0 111:64.0 112:112.0 113:635.0 114:1351.0 115:1897.0 116:3975.0 117:2205.0 118:958.0 119:5949.0 120:743.0 121:531.0 122:75.0 123:65.0 124:31.0 127:214.0 128:531.0 129…				0.288889	884	264	222	1013	835	441	596	178	233	229	1562	444	1140	223	343	1474	316	104	322	474	90	555	421	41	244	87	357	253	59	1132	212	1521	444	701	353	733	57	136	2124	528	265
105379	557517	109	105379	85:1445.0 89:43.0 91:56.0 94:45.0 95:27.0 99:336.0 101:523.0 103:120.0 108:39.0 109:4224.0 111:62.0 114:33.0 115:813.0 116:193.0 117:1790.0 118:79.0 119:147.0 121:29.0 127:239.0 128:24.0 129:3410.0 130:575.0 131:779.0 132:141.0 133:1639.0 134:249.0 135:175.0 137:24.0 138:19.0 139:901.0 140:129.0 141:90.0 142:26.0 143:343.0 144:38.0 145:33.0 147:7052.0 148:892.0 149:1052.0 150:194.0 151:117.0 153:…				0	67	90	138	45	129	116	384	180	67	267	22	47	54	106	14	49	346	179	322	163	162	81	160	29	302	33	120	81	52	20	151	82	172	65	44	92	81	89	79	125	126
103102	373630	117	103102	85:170.0 86:454.0 87:71.0 88:270.0 89:233.0 91:379.0 93:134.0 94:39.0 95:611.0 96:448.0 101:493.0 105:429.0 106:76.0 107:758.0 108:38.0 113:39.0 115:182.0 116:906.0 117:16696.0 118:1334.0 119:552.0 124:148.0 125:28.0 128:33.0 129:4186.0 130:401.0 131:4101.0 132:2979.0 133:842.0 143:19.0 145:3295.0 146:466.0 147:86.0 150:17.0 155:313.0 157:275.0 168:42.0 169:27.0 172:63.0 199:6183.0 200:657.0 201:…				1	43117	24938	33753	16111	8994	6227	20248	3958	9362	7618	14165	6330	17511	6050	14604	18736	23345	12621	10343	22771	13429	24191	15288	2607	25941	2436	5353	3528	11274	17719	9265	25708	5378	20067	7966	25018	12637	1390	28451	36136	8576
102304	755847	144	102304	85:127.0 88:182.0 97:171.0 98:291.0 100:1372.0 101:457.0 102:219.0 103:312.0 104:58.0 106:70.0 109:61.0 111:144.0 112:105.0 114:251.0 115:361.0 119:197.0 120:42.0 122:26.0 123:56.0 124:27.0 127:255.0 129:253.0 131:506.0 133:568.0 135:63.0 137:49.0 138:24.0 139:87.0 141:150.0 143:100.0 144:10500.0 145:1402.0 146:950.0 147:3419.0 149:413.0 150:29.0 151:97.0 153:335.0 154:345.0 155:320.0 156:410.0 1…				0.4	51	49	35	450	6513	8864	4028	602	320	111	1868	8151	1235	316	42	1608	197	73	360	4266	229	513	8936	4378	1137	254	8869	9341	96	2444	2274	758	3639	877	1106	1801	110	1247	1322	115	1575
100897	740728	103	100897	85:390.0 87:338.0 88:85.0 89:2865.0 90:214.0 91:229.0 95:50.0 97:119.0 99:100.0 100:406.0 101:997.0 102:164.0 103:10935.0 104:972.0 105:599.0 110:25.0 111:84.0 113:179.0 114:531.0 115:70.0 116:335.0 117:4097.0 118:433.0 127:149.0 128:55.0 129:3373.0 130:402.0 131:86.0 132:262.0 133:2977.0 134:249.0 135:156.0 139:24.0 141:64.0 142:114.0 145:148.0 147:10569.0 148:1449.0 149:1109.0 154:58.0 157:2018…				0	154	134	16	2784	2303	2767	98	1535	37913	2365	66	2045	3034	314	192	73	138	158	419	272	268	6433	2900	39	463	40	5606	1404	304	2779	1745	970	2013	328	914	1949	148	445	705	300	46
100326	710069	258	100326	86:4.0 90:72.0 93:30.0 98:67.0 99:34.0 107:207.0 110:147.0 112:331.0 113:4.0 124:42.0 126:126.0 129:315.0 130:85.0 134:180.0 140:856.0 141:122.0 143:38.0 152:36.0 157:5.0 158:51.0 160:34.0 161:24.0 167:162.0 171:13.0 173:5.0 184:4.0 194:11.0 199:39.0 202:53.0 203:51.0 204:219.0 208:95.0 210:10.0 216:6.0 217:71.0 218:116.0 219:12.0 230:167.0 231:102.0 242:63.0 243:5.0 244:11.0 250:6.0 254:22.0 258…				0	52	54	56	14	302		129	105	139	41	12	92	4	70	50	56	86	247	122	121	220	101	30	122	114	32	110	33	203	12	53	28	36	30	24	70	118	5	64	98	124
100253	280744	116	100253	85:3704.0 86:23.0 91:262.0 94:16.0 95:86.0 99:147.0 101:3263.0 102:528.0 103:1271.0 105:59.0 107:504.0 110:643.0 115:54.0 116:9303.0 117:683.0 118:619.0 126:132.0 129:30.0 130:7.0 131:2866.0 132:54.0 134:1145.0 136:221.0 140:170.0 142:231.0 143:405.0 144:182.0 145:3544.0 146:451.0 147:10299.0 148:1293.0 149:987.0 151:7.0 152:31.0 171:355.0 174:1.0 177:2022.0 178:225.0 179:135.0 184:759.0 185:12.0…				0.177778	3872	1873	2640	1407	946	375	1032	526	573	646	1189	368	1069	338	1295	1591	866	659	687	404	924	442	505	229	702	211	417	276	451	1884	640	2324	634	1517	629	725	243	138	2416	2907	636
97456	1010917	204	97456	88:78.0 89:265.0 92:34.0 93:55.0 95:23.0 96:144.0 101:56.0 103:683.0 104:24.0 107:46.0 109:66.0 110:63.0 111:52.0 113:46.0 119:142.0 123:24.0 129:610.0 130:15.0 133:493.0 140:37.0 144:45.0 147:1116.0 149:104.0 153:45.0 169:126.0 180:15.0 181:24.0 182:26.0 185:20.0 186:20.0 187:28.0 189:82.0 191:855.0 192:177.0 194:173.0 195:50.0 199:41.0 202:39.0 204:2909.0 205:615.0 206:292.0 212:25.0 215:30.0 2…				0	92	70	18	39	244	131	153	87	87	91	89	71	64	95	47	12	268	2301	162	101	322	71	376	60	180	26	45	35	199	2	128	12	158	115	24	75	137	49	79	213	62
88521	794629	156	88521	86:88.0 90:30.0 92:34.0 95:47.0 97:68.0 98:45.0 112:51.0 113:33.0 125:22.0 126:37.0 140:74.0 141:63.0 148:72.0 154:54.0 156:5012.0 157:88.0 240:32.0 297:22.0 298:32.0 313:15.0 328:27.0 421:17.0 437:15.0 442:15.0 449:12.0 456:23.0 463:14.0 464:10.0 470:16.0 490:13.0 498:15.0				0.266667	27	37	33	111	1652	3553	1043	1096	635	70	328	1772	428	1103	114	351	138	70	187	1061	229	1066	2999	1993	971	1342	4354	2290	65	664	1257	298	1861	1075	803	1156	202	3058	546	80	1780
86075	896008	290	86075	87:247.0 88:82.0 89:1537.0 90:184.0 98:64.0 99:366.0 101:909.0 103:4667.0 104:337.0 105:228.0 106:183.0 111:143.0 113:178.0 114:118.0 117:2684.0 118:355.0 119:191.0 126:478.0 128:129.0 129:1382.0 130:111.0 131:682.0 132:130.0 133:3484.0 134:637.0 135:167.0 137:65.0 139:76.0 140:217.0 142:296.0 143:398.0 147:7107.0 148:947.0 149:813.0 151:79.0 154:206.0 156:140.0 157:711.0 163:128.0 168:74.0 170:7…				0	48	109	24	66	160	81	251	252	50	134	32	92	48	154	62	23	219	368	187	51	141	204	162	107	255	82	49	29	46	23	118	32	112	71	23	129	93	81	50	238	84
84382	1189476	204	84382	88:137.0 89:780.0 90:89.0 95:39.0 97:93.0 99:89.0 100:141.0 101:402.0 102:210.0 103:3633.0 104:356.0 105:282.0 111:121.0 112:49.0 113:143.0 114:60.0 115:96.0 116:272.0 117:1771.0 118:80.0 120:50.0 123:39.0 125:91.0 127:344.0 129:1789.0 130:333.0 131:527.0 132:143.0 133:828.0 141:64.0 143:387.0 144:90.0 145:148.0 147:3308.0 148:744.0 150:76.0 151:55.0 153:120.0 154:28.0 155:263.0 156:94.0 157:274.…				0.466667	3015	17818	6864	4736	509	160	3731	3656	16530	22805	1584	2471	6307	11507	31346	1283	6745	32638	6343	5945	238	3081	5013	2924	7193	17467	206	40	20670	690	448	590	2524	1673	76	4425	637	22	716	8221	1678
84116	517387	103	84116	85:144.0 86:64.0 87:351.0 89:236.0 93:11.0 97:5.0 99:77.0 101:796.0 102:91.0 103:8660.0 104:784.0 105:338.0 110:8.0 111:22.0 113:27.0 115:630.0 116:599.0 117:913.0 118:37.0 119:108.0 127:1.0 129:1136.0 130:182.0 131:709.0 132:98.0 133:904.0 134:104.0 135:49.0 141:30.0 143:83.0 147:2600.0 148:912.0 149:453.0 150:27.0 151:20.0 155:403.0 156:155.0 157:106.0 158:107.0 159:71.0 163:6.0 170:4.0 175:16.…				0	257	578	251	99	268	251	282	511	784	267	147	103	130	653	129	126	498	596	411	676	683	525	1105	795	361	816	236	682	1138	975	514	42	432	88	312	140	51	681	283	210	1511
66853	1115219	361	66853	94:169.0 99:184.0 103:1018.0 108:53.0 110:116.0 113:40.0 116:222.0 117:645.0 127:215.0 129:332.0 132:156.0 133:115.0 142:12.0 144:138.0 145:139.0 147:573.0 148:99.0 149:397.0 152:78.0 154:139.0 156:30.0 160:28.0 168:78.0 174:370.0 175:144.0 176:103.0 187:44.0 189:128.0 190:36.0 191:1469.0 194:20.0 196:37.0 197:60.0 198:66.0 203:141.0 204:1260.0 205:329.0 206:197.0 208:108.0 212:56.0 216:32.0 217:…				0	35	46	51	75	148	34	269	91	52	127	87	32	18	29	21	10	171	109	151	154	66	162	108	28	141	16	64	21	134	8	103	30	120	69	27	65	21	16	7	133	99
64546	699999	204	64546	85:30135.0 86:56701.0 87:49167.0 88:40901.0 89:43135.0 90:6707.0 95:6207.0 98:14205.0 100:199835.0 101:150460.0 102:81856.0 103:93551.0 104:13994.0 105:12093.0 110:7206.0 112:7694.0 113:9922.0 114:83245.0 115:58818.0 116:253460.0 117:508882.0 118:68764.0 119:36638.0 120:6159.0 125:1837.0 127:7870.0 128:75967.0 129:69709.0 130:92027.0 131:76212.0 132:106173.0 133:141045.0 134:26438.0 135:15392.0 1…				0.111111	22	325	95	117	4771	6650	2818	266	1126	365	1430	464	1986	552	455	1177	86	315	2745	2091	1883	523	7326	4388	2430	537	7131	6844	405	1979	1211	1009	2940	733	249	137	1303	372	848	418	1204
62263	753486	369	62263	86:9643.0 87:2400.0 88:647.0 89:2156.0 96:680.0 98:1303.0 99:1778.0 100:56410.0 101:5601.0 102:3058.0 105:680.0 107:32.0 110:1050.0 111:2227.0 114:2333.0 115:1581.0 116:2027.0 119:413.0 120:259.0 122:24.0 123:532.0 124:561.0 125:901.0 126:1163.0 127:3503.0 128:1443.0 130:2703.0 131:14329.0 132:4433.0 133:8151.0 134:1266.0 135:90.0 136:23.0 139:546.0 140:530.0 141:3882.0 142:1529.0 143:297.0 144:1…				0	49	105	38	32	108	50	199	156	146	52	25	56	17	115	78	34	201	436	308	109	174	253	168	51	147	111	116	88	67	7	128	20	106	35	30	57	121	64	35	123	75
47170	763143	99	47170	85:95924.0 86:6776.0 87:202.0 90:25.0 92:62.0 95:596.0 96:567.0 97:3843.0 98:2622.0 99:43130.0 100:3117.0 101:158.0 107:75.0 108:32.0 109:743.0 110:2663.0 111:8705.0 112:7237.0 113:24208.0 114:2597.0 123:57.0 124:874.0 125:5604.0 126:4432.0 127:17149.0 128:1682.0 129:185.0 136:17.0 139:690.0 140:470.0 141:8389.0 142:1105.0 153:893.0 154:1635.0 155:8864.0 156:997.0 157:19.0 164:15.0 167:243.0 168:…				0.0666667	425	347	535	202	1470	726	1918	739	1136	788	177	937	256	285	366	207	1815	344	2010	396	1676	530	449	546	311	473	724	538	1443	166	1083	357	1621	472	151	259	174	340	359	433	1327
43734	696371	293	43734	85:54.0 86:67.0 87:95.0 88:12.0 89:48.0 90:43.0 92:25.0 94:32.0 95:37.0 97:232.0 104:4.0 105:242.0 107:1240.0 109:152.0 110:304.0 114:25.0 115:177.0 116:376.0 118:28.0 119:201.0 123:23.0 124:34.0 128:92.0 129:618.0 133:320.0 140:62.0 141:38.0 142:36.0 144:36.0 145:164.0 146:39.0 152:47.0 153:13.0 156:67.0 157:39.0 158:76.0 159:206.0 161:579.0 162:226.0 164:24.0 167:36.0 169:60.0 171:190.0 173:113…				0.133333	605	353	458	256	1535	620	994	1190	908	1273	185	402	399	267	341	256	1476	507	1366	474	887	341	693	389	657	342	745	536	661	337	970	397	909	460	165	370	161	244	507	661	1243
43580	798275	117	43580	86:419.0 87:3105.0 88:1468.0 89:1582.0 91:51.0 100:10.0 101:4289.0 102:379.0 103:6657.0 104:468.0 107:139.0 114:32.0 115:207.0 116:7518.0 117:18512.0 118:2202.0 119:932.0 131:325.0 144:26.0 145:422.0 147:1133.0 159:56.0 160:56.0 161:2810.0 162:325.0 163:160.0 174:32.0 175:134.0 184:140.0 189:64.0 191:325.0 192:30.0 205:164.0 206:60.0 207:136.0 216:29.0 221:64.0 225:14.0 231:9.0 233:39.0 235:115.0…				0.177778	1111	797	1116	823	2158	682	2155	583	14863	1112	194	1705	519	2757	1296	670	2521	1973	2699	2636	1625	2080	1686	636	4366	577	1023	924	1516	567	1657	1185	1337	1528	355	1084	963	578	1474	1331	2593
42357	701804	116	42357	86:39.0 87:1459.0 88:2030.0 89:985.0 100:256.0 101:3713.0 102:171.0 103:5790.0 104:131.0 105:189.0 106:88.0 107:104.0 108:288.0 110:83.0 112:98.0 114:36.0 115:85.0 116:7137.0 117:14047.0 118:1709.0 119:806.0 133:244.0 142:1.0 145:314.0 147:1682.0 148:212.0 158:22.0 159:8.0 161:1930.0 162:222.0 163:55.0 170:41.0 175:7.0 180:31.0 184:106.0 191:447.0 196:20.0 205:65.0 212:7.0 231:78.0 235:122.0 238:…				0.977778	4048	3190	2982	2106	1988	714	3721	804	1739	2150	1080	1218	1633	5825	3715	2144	3495	2773	6143	4872	3460	4758	4031	660	8233	672	503	566	4464	1127	1639	3748	2258	2866	591	2366	2081	817	1177	1561	4583
41811	568579	197	41811	88:29.0 89:67.0 90:116.0 91:86.0 102:25.0 106:31.0 107:89.0 110:204.0 115:330.0 128:413.0 129:160.0 130:163.0 134:72.0 136:97.0 139:78.0 141:926.0 142:76.0 143:46.0 146:39.0 151:110.0 152:631.0 153:1022.0 154:368.0 155:1859.0 156:149.0 164:25.0 165:434.0 166:143.0 167:166.0 169:466.0 170:30.0 178:78.0 179:50.0 180:32.0 181:53.0 183:72.0 184:431.0 185:6.0 197:2385.0 198:383.0 212:1112.0 213:148.0 …				0.177778	1005	557	550	315	1883	1074	2221	475	747	1198	156	766	324	132	291	148	1290	531	1136	345	1149	86	326	255	141	284	780	211	921	188	834	430	917	225	115	102	115	219	573	388	928
41808	572340	197	41808	85:312.0 88:364.0 90:94.0 91:482.0 98:192.0 99:239.0 100:529.0 102:14.0 104:149.0 110:38.0 113:108.0 114:43.0 115:450.0 116:42.0 127:142.0 128:1050.0 129:445.0 130:417.0 131:64.0 132:47.0 134:568.0 136:27.0 139:63.0 141:1006.0 142:127.0 144:33.0 150:29.0 151:190.0 152:1109.0 153:1523.0 154:470.0 155:3178.0 156:459.0 163:66.0 164:68.0 165:780.0 166:281.0 167:341.0 168:86.0 169:338.0 170:100.0 171:…				0.111111	1308	666	688	529	3002	1370	2908	694	1052	1398	210	1022	373	207	368	402	1651	812	1377	516	1297	258	436	295	330	358	941	317	1139	250	1163	535	1103	355	152	242	199	248	781	353	1115
41805	531353	262	41805	86:123.0 89:208.0 90:201.0 92:15.0 94:14.0 96:17.0 100:658.0 101:349.0 104:107.0 108:338.0 109:508.0 110:719.0 112:57.0 114:223.0 115:17.0 116:67.0 117:1959.0 118:202.0 119:40.0 127:188.0 128:93.0 129:256.0 130:1200.0 131:77.0 133:500.0 134:164.0 136:124.0 139:139.0 140:229.0 142:141.0 143:211.0 144:507.0 146:25.0 147:3094.0 148:917.0 149:165.0 154:277.0 155:177.0 156:24.0 158:51.0 169:107.0 170:…				0.0222222	99	78	54	229	506	117	314	50	40	14	105	236	19	82	23	83	182	114	276	65	193	61	114	30	100	43	80	386	159	28	169	49	102	40	27	108	77	26	180	53	194
40541	955988	112	40541	85:1497.0 86:227.0 92:164.0 93:585.0 94:47.0 97:558.0 99:123.0 103:164.0 104:9101.0 105:1313.0 106:70.0 107:51.0 111:90.0 112:10590.0 113:2554.0 118:118.0 119:56.0 120:105.0 121:5310.0 122:1095.0 123:227.0 126:119.0 132:1162.0 133:94.0 135:233.0 147:352.0 149:18352.0 150:1936.0 151:217.0 152:20.0 161:18.0 162:38.0 166:49.0 167:6461.0 168:601.0 176:109.0 179:67.0 180:104.0 181:45.0 192:35.0 208:58…				0.777778	1013	889	1243	719	3582	1406	3948	2320	2356	2481	428	1812	721	966	775	424	3432	3035	2418	2307	3502	2264	1766	955	2427	989	1981	985	2260	460	2367	981	2554	1419	248	1207	1082	489	655	1431	2175
34167	846886	156	34167	85:46.0 86:72.0 87:12.0 88:118.0 89:5.0 93:34.0 100:44.0 102:8.0 109:6.0 116:11.0 129:56.0 130:155.0 131:68.0 132:11.0 140:72.0 141:168.0 142:98.0 148:78.0 154:49.0 156:3437.0 157:514.0 158:302.0 159:54.0 168:4.0 169:47.0 170:54.0 180:62.0 182:59.0 184:36.0 185:13.0 186:5.0 188:48.0 202:12.0 204:83.0 209:6.0 217:37.0 218:8.0 226:3.0 228:4.0 230:35.0 235:25.0 236:8.0 252:7.0 255:24.0 257:43.0 258:…				0	24	38	27	300	6377	4101	1545	734	603	104	636	6929	613	803	59	432	197	233	503	2582	217	1368	5376	1777	1598	313	7986	7245	75	607	1705	313	1339	987	579	1134	57	4913	278	143	2498
34126	200032	102	34126	85:159.0 86:586.0 87:388.0 88:464.0 89:154.0 90:4.0 91:289.0 92:45.0 93:125.0 95:3.0 96:114.0 97:215.0 98:95.0 100:877.0 101:400.0 102:26891.0 103:3131.0 104:1012.0 105:199.0 108:111.0 109:161.0 110:99.0 111:2.0 112:36.0 113:174.0 114:175.0 115:567.0 116:989.0 117:557.0 118:290.0 119:383.0 120:94.0 121:92.0 125:16.0 126:28.0 127:119.0 130:49.0 131:855.0 132:276.0 133:981.0 134:231.0 135:57.0 136:…				0.0444444	253	2283	1517	1086	99	453	1001	655	501	550	686	520	382	922	1210	183	1320	754	849	457	906	683	915	135	882	285	376	328	447	336	738	128	320	741	516	378	1241	460	299	215	629
34089	604262	117	34089	85:518.0 86:806.0 87:265.0 88:275.0 89:577.0 94:12.0 95:394.0 96:322.0 98:151.0 99:379.0 100:3141.0 101:731.0 102:205.0 103:2824.0 104:129.0 105:148.0 106:8.0 107:107.0 109:402.0 110:64.0 111:88.0 112:109.0 113:199.0 114:1518.0 115:1271.0 116:1037.0 117:6779.0 118:751.0 119:343.0 120:6.0 122:32.0 123:38.0 124:174.0 125:48.0 126:948.0 127:81.0 128:318.0 129:1672.0 130:843.0 131:1012.0 132:318.0 13…				0.0222222	195	142	496	70	838	424	746	585	620	727	141	459	219	539	351	130	714	424	968	427	394	606	1077	290	541	450	937	806	468	168	672	181	356	471	245	612	175	540	384	215	660
34085	723290	117	34085	85:201.0 86:165.0 87:787.0 88:111.0 89:270.0 94:99.0 97:81.0 98:74.0 99:555.0 100:468.0 101:283.0 102:131.0 103:522.0 104:70.0 107:269.0 109:64.0 110:14.0 111:66.0 112:44.0 113:1890.0 114:311.0 115:472.0 116:82.0 117:6560.0 118:676.0 119:261.0 121:3.0 122:63.0 123:76.0 124:75.0 126:240.0 127:71.0 128:114.0 129:957.0 130:433.0 131:542.0 132:219.0 133:402.0 134:169.0 135:13.0 137:30.0 138:78.0 139:…				0	205	169	138	137	311	1508	335	182	714	283	410	1318	580	380	50	97	684	592	157	362	1685	469	291	350	114	199	1151	222	143	48	171	146	436	67	57	118	1039	586	331	68	119
34025	806716	404	34025	85:192.0 86:37.0 87:68.0 88:159.0 89:458.0 90:106.0 93:133.0 95:12.0 99:386.0 100:1686.0 101:526.0 102:165.0 103:1904.0 104:127.0 105:114.0 106:81.0 107:209.0 110:337.0 111:91.0 112:89.0 113:298.0 114:11.0 115:360.0 116:100.0 117:2402.0 118:249.0 119:235.0 120:83.0 124:58.0 129:1120.0 130:551.0 131:1314.0 132:313.0 133:2044.0 134:642.0 136:104.0 138:11.0 140:152.0 141:37.0 142:155.0 143:4016.0 14…				0	37	199	50	32	96	71	178	111	109	120	16	67	21	59	9	17	305	138	254	48	177	86	65	43	108	34	88	62	189	11	73	25	70	55	24	59	154	16	43	238	42
34022	727583	316	34022	85:424.0 87:386.0 89:585.0 91:89.0 95:195.0 96:58.0 98:240.0 100:3688.0 101:720.0 102:266.0 103:17269.0 104:1317.0 105:574.0 106:134.0 107:46.0 109:24.0 111:34.0 112:49.0 113:1225.0 114:196.0 115:706.0 116:489.0 117:1842.0 122:72.0 123:1.0 127:623.0 129:1444.0 130:97.0 131:439.0 133:1806.0 134:297.0 139:25.0 140:136.0 141:164.0 142:566.0 143:583.0 144:281.0 145:248.0 147:6727.0 148:135.0 149:691.…				0	45	11		61	200	44	143	31	124	134	16	44	8	7	16	29	82	48	73	73	126	142	130	31	128	41	41	78	76	15	38	28	74	79	16	118	75	54	63	138	88
34013	672331	313	34013	85:1185.0 86:1548.0 87:598.0 88:243.0 89:248.0 90:241.0 91:47.0 92:263.0 93:184.0 94:118.0 95:429.0 96:233.0 97:284.0 98:914.0 99:3283.0 100:946.0 101:1073.0 102:470.0 103:595.0 105:465.0 106:726.0 107:390.0 108:234.0 109:74.0 110:116.0 111:334.0 112:517.0 113:8838.0 114:1168.0 115:695.0 116:224.0 117:1781.0 118:338.0 119:220.0 120:21.0 121:123.0 122:26.0 123:136.0 124:508.0 125:32.0 126:198.0 12…				0	24	39	57	12	166	63	335	39	166	100	21	50	14	66	18	7	134	133	100	264	60	142	58	17	72		71	54	61	9	58	12	64	19	23	81	48	22	26	35	80
34007	539618	245	34007	88:125.0 89:752.0 90:974.0 92:152.0 94:30.0 95:112.0 96:185.0 97:1372.0 98:122.0 99:288.0 101:966.0 103:6043.0 104:879.0 105:954.0 108:375.0 110:257.0 113:133.0 114:42.0 115:218.0 116:860.0 117:2327.0 118:75.0 120:50.0 128:53.0 129:1942.0 131:1038.0 133:1933.0 134:381.0 136:117.0 137:104.0 138:1.0 140:108.0 143:412.0 144:96.0 147:4476.0 148:1551.0 149:233.0 157:56.0 158:120.0 159:280.0 160:280.0 …				0	24	137		12	83	48	119	63	146	77	22	68	21	101	20	10	112	238	195	163	129	147	104	23	108	36	60	17	109	15	91	12	64	14	14	79	62	8	43	43	133
33997	261405	182	33997	88:1044.0 89:281.0 90:26.0 92:408.0 93:178.0 95:339.0 99:30.0 102:34148.0 103:4330.0 104:1660.0 105:172.0 108:1157.0 109:505.0 110:59.0 116:405.0 119:26.0 120:174.0 121:53.0 122:149.0 123:183.0 124:249.0 126:441.0 128:134.0 133:56.0 134:354.0 135:289.0 137:641.0 138:178.0 139:486.0 142:12.0 144:78.0 146:119.0 147:241.0 148:604.0 149:822.0 150:1.0 153:73.0 154:133.0 156:11.0 157:34.0 160:83.0 164:…				0	115	278	68	133	89	29	164	106	77	229	41	74	61	112	101	102	242	272	362	233	102	93	108	21	103	19	71	15	159	118	118	96	100	316	62	127	58	31	350	280	60
33407	852492	159	33407	85:93.0 92:14.0 94:23.0 98:32.0 99:23.0 101:253.0 107:13.0 111:43.0 113:10.0 116:282.0 126:1.0 129:39.0 133:141.0 136:47.0 139:50.0 143:260.0 146:77.0 147:711.0 148:26.0 151:25.0 152:12.0 159:2685.0 160:312.0 161:103.0 162:24.0 164:8.0 165:15.0 173:70.0 175:11.0 187:1.0 188:19.0 189:106.0 191:42.0 195:40.0 196:46.0 204:878.0 205:239.0 206:47.0 211:31.0 217:1388.0 218:239.0 219:72.0 231:8.0 233:39…				0	34		68	14	111	57	192	201	144	140	16	154	12	34	89	21	126	325	200	174	283	199	76	31	105	70	168	60	54	42	335	117	16	95	31	3	129	66	128	113	243
33282	599952	103	33282	85:440.0 86:438.0 87:859.0 88:1556.0 89:5716.0 90:673.0 91:388.0 93:21.0 94:15.0 95:109.0 96:719.0 97:181.0 98:533.0 99:586.0 100:773.0 101:3505.0 102:738.0 103:41399.0 104:4352.0 105:2182.0 106:77.0 108:305.0 109:41.0 110:300.0 111:158.0 112:137.0 113:396.0 114:622.0 115:769.0 116:1992.0 117:5822.0 118:711.0 119:701.0 120:126.0 121:63.0 123:8.0 124:688.0 125:69.0 126:1047.0 128:434.0 129:3023.0 …				0	254	129	369	173	1017	126	935	1353	1550	408	286	157	136	142	118	83	654	3891	2096	3660	566	523	283	1104	4430	2671	88	848	155	61	332	164	320	3562	40	305	349	573	120	528	174
33142	598557	103	33142	86:60.0 87:235.0 88:742.0 89:2404.0 90:277.0 91:90.0 92:85.0 93:57.0 95:17.0 98:200.0 99:394.0 100:421.0 101:899.0 103:18665.0 104:1682.0 105:738.0 106:208.0 107:51.0 108:84.0 110:151.0 111:93.0 112:31.0 114:160.0 116:678.0 117:673.0 118:281.0 120:88.0 121:12.0 122:46.0 126:322.0 127:310.0 128:88.0 129:478.0 133:9154.0 134:1354.0 135:412.0 137:50.0 138:30.0 140:92.0 141:38.0 142:499.0 144:33.0 14…				0.0222222	254	129	369	173	1017	126	935	1353	1550	408	286	157	2147	142	118	83	654	4087	2096	3660	566	523	3610	1104	4430	2671	88	848	155	61	378	164	320	3562	40	305	349	573	120	528	174
32158	626052	287	32158	86:152.0 87:30.0 90:41.0 92:4.0 93:229.0 94:60.0 95:186.0 96:220.0 97:56.0 98:6.0 99:356.0 100:80.0 109:84.0 110:99.0 111:15.0 113:59.0 114:34.0 115:223.0 121:2.0 125:71.0 131:163.0 141:5.0 143:311.0 144:1.0 145:2.0 147:1836.0 148:256.0 149:212.0 151:26.0 152:44.0 153:76.0 155:60.0 157:104.0 171:51.0 173:27.0 176:1.0 183:58.0 184:77.0 194:3.0 195:1.0 197:394.0 199:186.0 202:6.0 211:99.0 213:57.0 …				0	10	46	26	22	163	63	286	72	102	18	16	15	22	44	17	13	257	199	78	87	54	59	121	19	75	24	21	74	25	17	113	22	122	22	14	67	67	11	27	128	137
32148	533104	117	32148	85:495.0 86:429.0 87:91.0 88:113.0 89:150.0 91:17.0 94:19.0 97:51.0 98:1107.0 99:691.0 100:5428.0 101:2546.0 102:1622.0 103:546.0 104:16.0 105:98.0 107:31.0 108:33.0 112:123.0 113:147.0 114:248.0 115:5750.0 116:3000.0 117:10225.0 118:1296.0 119:682.0 124:14.0 125:5.0 126:178.0 127:147.0 128:420.0 129:1818.0 130:441.0 131:1311.0 132:401.0 133:3510.0 134:332.0 135:242.0 140:17.0 142:402.0 143:2918.…				0	91	614	247	211	561	138	387	74	15	424	11	3462	2278	335	451	78	227	679	281	152	298	167	3729	2948	943	164	65	116	369	217		78	210	519	249	149	60	3785	361	263	232
31848	982923	223	31848	89:122.0 91:173.0 95:59.0 101:127.0 104:23.0 109:59.0 115:41.0 117:158.0 119:71.0 121:157.0 122:70.0 129:81.0 131:57.0 132:38.0 133:233.0 135:59.0 137:170.0 140:39.0 141:58.0 143:173.0 144:48.0 145:51.0 147:1579.0 148:342.0 149:163.0 151:129.0 152:42.0 157:48.0 158:27.0 163:96.0 165:95.0 166:12.0 169:246.0 171:122.0 178:9.0 179:133.0 180:85.0 181:61.0 189:91.0 190:13.0 191:127.0 192:29.0 193:413.…				0	48	54	42	44	133	89	314	110	221	97	29	49	34	458	46	28	186	584	619	345		81	117	82	227	42	122	56	111	32	201	67	60	46	22	102	33	37	56	273	64
31764	611255	214	31764	89:3473.0 99:247.0 100:219.0 101:1081.0 102:293.0 103:6473.0 104:566.0 108:205.0 113:149.0 115:231.0 116:388.0 117:1212.0 118:165.0 119:302.0 120:41.0 121:36.0 122:7.0 128:148.0 129:376.0 131:675.0 133:1749.0 135:116.0 137:25.0 140:36.0 143:211.0 145:43.0 147:4994.0 148:639.0 149:245.0 153:20.0 155:82.0 156:342.0 163:98.0 165:32.0 168:156.0 172:249.0 175:142.0 177:103.0 180:120.0 181:94.0 184:146…				0	41	60	17	37	74	65	209	3	77	109	9	57	27	104	24	15	342	490	273	98	36	282	162	61	114	38	49	105	128	10	131	27	40	48	17	107	95	21	56	80	102
31756	671388	166	31756	86:144.0 90:61.0 94:32.0 95:257.0 97:75.0 99:86.0 100:234.0 105:223.0 106:590.0 108:150.0 109:58.0 112:26.0 117:29.0 120:32.0 123:54.0 134:128.0 135:337.0 136:212.0 137:56.0 138:44.0 141:27.0 144:66.0 145:11.0 146:43.0 152:36.0 154:15.0 159:15.0 162:34.0 166:2845.0 167:426.0 168:87.0 171:13.0 180:155.0 181:29.0 182:14.0 188:18.0 195:19.0 196:53.0 197:10.0 206:38.0 207:22.0 209:1800.0 210:306.0 21…				0	247	20	90	60	225	153	321	22	402	150	49	86	152	194	3	47	353	376	95	306	90	184	438	128	125	99	239	105	69	102	144	51	144	66	21	43	30	162	56	128	80
31696	897006	273	31696	85:84.0 86:8.0 89:604.0 90:46.0 95:13.0 97:18.0 98:79.0 99:225.0 100:96.0 101:284.0 102:5.0 103:1268.0 104:71.0 105:52.0 106:13.0 109:2.0 111:81.0 113:27.0 114:3.0 115:67.0 116:269.0 117:953.0 118:60.0 119:19.0 129:1101.0 130:286.0 131:175.0 133:1173.0 134:88.0 140:10.0 141:63.0 142:52.0 143:273.0 144:18.0 145:10.0 147:3021.0 148:449.0 149:312.0 150:97.0 151:6.0 156:167.0 157:284.0 158:169.0 159:…				0.0222222	111	290	255	124	570	903	415	729	340	401	178	545	143	595	175	191	361	339	679	575	205	508	304	249	330	318	479	455	461	129	312	230	284	273	154	377	227	175	131	460	451
31695	630679	292	31695	87:40.0 88:9.0 98:23.0 99:153.0 100:31.0 101:290.0 102:397.0 103:171.0 107:88.0 109:5.0 110:486.0 113:137.0 114:5.0 115:54.0 116:72.0 117:6457.0 118:598.0 119:181.0 128:17.0 129:997.0 130:425.0 131:812.0 132:40.0 133:508.0 134:81.0 139:13.0 143:903.0 144:116.0 145:41.0 147:2686.0 148:280.0 149:164.0 151:8.0 155:7.0 160:17.0 161:6.0 164:6.0 171:332.0 172:55.0 173:52.0 175:22.0 184:46.0 185:32.0 18…				0	72	121	41	38	268	138	328	29	131	100	6	75	5	60	11	11	357	143	176	56	238	223	32	28	100	51	88	90	119	7	113	10	114	29	107	97	356	32	9	115	135
31688	720468	113	31688	85:353.0 86:159.0 87:87.0 88:1.0 89:6.0 90:1.0 95:21.0 98:260.0 99:901.0 100:678.0 101:352.0 103:938.0 104:19.0 111:12.0 112:44.0 113:2664.0 114:316.0 115:317.0 116:164.0 117:80.0 124:46.0 125:41.0 126:10.0 127:29.0 128:20.0 129:1012.0 130:309.0 131:349.0 132:175.0 133:462.0 139:126.0 140:183.0 141:190.0 142:514.0 143:255.0 144:288.0 145:138.0 147:1190.0 148:87.0 150:65.0 151:16.0 155:93.0 156:8.…				0	91	405	84	113	244	104	87	185	156	45	28	129	55	125	41	19	171	167	70	211	232	192	173	35	180	90	196	49	48	48	108	355	62	76	19	173	76	226	85	8	210
31664	544826	205	31664	85:212.0 86:91.0 87:242.0 88:243.0 89:265.0 90:155.0 93:6.0 97:3061.0 98:272.0 101:4749.0 102:404.0 106:63.0 107:77.0 109:37.0 111:90.0 112:213.0 113:201.0 114:89.0 115:87.0 116:2884.0 117:6445.0 118:783.0 119:622.0 120:3.0 121:13.0 124:2.0 126:106.0 127:634.0 128:39.0 129:5284.0 130:636.0 131:2076.0 132:352.0 133:4443.0 134:533.0 135:493.0 136:3.0 138:19.0 140:118.0 141:74.0 142:393.0 143:577.0 …				0	19	53		22	253	31	230	53	124	136	11	15	193	25	22	20	245	470	262	152	153	37	84	29	319	56	120	58	184	12	174	17	66	19	16	14	55	31		170	124
31626	680429	140	31626	85:301.0 86:99.0 87:322.0 88:113.0 89:803.0 90:451.0 95:3.0 97:437.0 99:147.0 100:19.0 101:490.0 102:325.0 103:3590.0 104:334.0 105:260.0 106:205.0 107:175.0 110:37.0 111:98.0 112:192.0 113:293.0 114:5.0 115:163.0 116:136.0 117:3199.0 118:233.0 119:146.0 126:4.0 127:198.0 128:6.0 129:1520.0 130:392.0 131:818.0 132:124.0 133:1637.0 134:276.0 135:103.0 140:2750.0 141:233.0 143:831.0 144:309.0 145:2…				0	2	52	49	37	86	49	262	77	62	86	19	113	19	97	22	22	268	145	179	87	181	2	125	51	147	41	225	96	163	14	88	27	80	66	20	114	51	61	99	175	91
31621	902004	174	31621	86:906.0 99:55.0 100:424.0 101:121.0 102:125.0 116:102.0 123:12.0 130:21.0 132:36.0 140:3.0 142:34.0 149:7.0 156:97.0 158:48.0 172:102.0 174:2617.0 175:427.0 176:172.0 178:9.0 186:22.0 187:41.0 190:13.0 191:5.0 203:49.0 238:12.0 239:7.0 254:8.0 265:12.0 269:6.0 301:35.0 345:2.0 379:1.0 388:9.0 407:2.0 430:15.0 440:2.0 444:7.0 458:3.0 497:2.0				0.0222222	28	86	19	46	1002	745	516	62	92	159	157	722	242	129	50	101	45	138	270	786	147	317	879	459	286	156	1327	858	149	222	388	96	340	225	278	804	156	543	124	125	325
31601	800827	259	31601	85:56.0 86:235.0 87:76.0 88:74.0 89:256.0 90:77.0 94:7.0 96:4.0 97:705.0 98:38.0 99:270.0 100:2165.0 101:1729.0 102:508.0 103:2503.0 104:220.0 110:33.0 111:88.0 112:19.0 113:69.0 114:802.0 115:1149.0 116:1664.0 117:1149.0 118:118.0 119:72.0 122:2.0 127:74.0 128:308.0 129:2523.0 130:511.0 131:924.0 132:591.0 133:1036.0 134:13.0 135:70.0 138:34.0 140:4.0 141:90.0 142:129.0 143:344.0 144:283.0 145:9…				0.0222222	15	42	47	31	145	63	157	111	342	57	47	124	48	51	67	25	130	250	238	135	244	253	248	173	189	145	210	72	195	25	106	26	26	125	65	38	77	308	63	93	294
31599	821407	174	31599	86:1051.0 87:107.0 88:35.0 89:38.0 91:80.0 92:25.0 93:4.0 94:26.0 98:59.0 99:78.0 100:791.0 101:369.0 102:63.0 109:195.0 111:77.0 114:150.0 116:352.0 117:228.0 118:131.0 128:25.0 129:226.0 130:282.0 132:46.0 137:11.0 139:25.0 140:9.0 142:61.0 143:5.0 144:31.0 151:4.0 152:5.0 155:25.0 156:43.0 157:57.0 158:72.0 159:20.0 168:4.0 172:50.0 174:4073.0 175:788.0 176:359.0 177:9.0 181:24.0 188:369.0 189…				0	55	12	27	50	1664	1294	764	33	112	45	2	930	45	16	53	7	297	145	173	81	364	933	1924	1295	1204	509	2524	2232	52	141	63	33	76	31	802	1339	8	2051	95	108	33
31581	775489	91	31581	85:59.0 86:198.0 89:344.0 90:419.0 91:6188.0 92:624.0 94:45.0 99:15.0 100:373.0 101:76.0 104:13.0 106:19.0 109:71.0 110:38.0 113:720.0 114:37.0 116:157.0 117:27.0 118:460.0 119:48.0 125:8.0 127:63.0 128:13.0 129:302.0 130:133.0 132:8.0 138:2.0 139:95.0 140:32.0 142:39.0 143:6.0 144:102.0 153:26.0 155:454.0 156:69.0 157:122.0 158:64.0 159:27.0 160:21.0 161:18.0 162:8.0 164:8.0 166:16.0 167:8.0 169…				0	135	64	408	10	324	83	394	43	117	159	23	170	27	85	33	41	710	432	487	230	208	133	121	42	288	38	155	8	96	74	149	23	82	73	86	65	149	1	264	168	141
31564	753501	294	31564	86:135.0 87:4.0 89:138.0 90:1.0 91:656.0 92:269.0 93:165.0 95:5.0 96:95.0 100:39.0 102:4.0 107:70.0 118:5.0 120:65.0 121:49.0 122:7.0 126:20.0 127:4.0 129:2.0 131:7.0 132:10.0 134:15.0 135:452.0 136:63.0 143:20.0 144:18.0 148:85.0 149:295.0 150:69.0 151:19.0 163:28.0 164:19.0 165:359.0 166:13.0 167:1.0 174:75.0 175:7.0 176:14.0 177:70.0 178:12.0 179:52.0 186:11.0 188:3.0 191:12.0 192:14.0 193:213…				0	50	38	16	44	154	53	181	91	92	102	20	35	14	34	37	20	119	216	138	132		123	205	30	155	9	60	14	113	6	60	19	116	29	8	67	15	12	18	43	194
31563	856175	285	31563	95:46.0 97:232.0 99:1.0 101:56.0 103:622.0 109:28.0 110:30.0 111:15.0 116:239.0 117:322.0 118:10.0 119:5.0 123:20.0 129:358.0 131:704.0 132:120.0 133:123.0 134:4.0 136:30.0 143:307.0 144:396.0 145:56.0 147:406.0 149:121.0 152:22.0 169:27.0 182:27.0 186:762.0 187:507.0 188:94.0 196:2.0 197:27.0 198:5.0 204:10.0 205:43.0 209:13.0 217:64.0 218:7.0 221:58.0 225:81.0 232:7.0 238:1.0 245:8.0 251:2.0 25…				0	57	84	23	186	314	150	230	346	417	530	21	128	28	302	125	44	152	521	314	281	135	476	114	235	155	56	170	217	163	19	207	43	130	140	38	72	123	73	86	200	137
31557	514624	122	31557	92:29.0 94:612.0 95:1282.0 96:94.0 98:109.0 99:409.0 100:1671.0 101:528.0 102:117.0 103:24.0 107:53.0 109:44.0 110:80.0 111:209.0 112:12.0 113:118.0 114:376.0 115:4601.0 116:846.0 117:917.0 118:121.0 122:1862.0 123:716.0 124:59.0 125:91.0 126:15.0 127:156.0 128:35.0 129:367.0 130:297.0 131:43.0 133:172.0 134:229.0 135:9.0 137:14.0 141:78.0 142:90.0 143:2350.0 144:208.0 145:10.0 146:14.0 147:4011.…				0	29	47	124	47	191	57	87	118	45	111	8	53	14	29	30	14	338	78	284	233	96	27	186	22	141	50	138	21	6	2	149	25	78	38	45	16	157	9	39	80	13
31556	913814	246	31556	87:2.0 88:19.0 89:1300.0 90:56.0 91:7.0 93:21.0 94:23.0 95:42.0 96:295.0 98:116.0 99:213.0 100:234.0 101:531.0 102:111.0 103:2211.0 104:276.0 105:35.0 106:63.0 107:79.0 111:31.0 112:119.0 113:26.0 114:304.0 115:184.0 116:1308.0 117:1566.0 118:184.0 119:106.0 121:35.0 122:115.0 123:113.0 124:32.0 125:26.0 126:253.0 128:489.0 129:735.0 130:200.0 131:808.0 132:513.0 133:1833.0 134:323.0 135:253.0 13…				0.0222222	851	660	418	47	1399	124	1189	833	781	405	326	195	264	1060	293	31	677	785	362	359	2801	940	715	967	1012	3044	855	226	1220	215	159	37	110	104	101	622	1729	706	117	238	309
31554	722563	174	31554	86:745.0 88:20.0 99:22.0 100:1558.0 101:436.0 102:81.0 112:84.0 114:6.0 115:299.0 116:292.0 117:42.0 124:17.0 127:62.0 128:150.0 130:202.0 131:327.0 132:112.0 133:67.0 140:16.0 142:48.0 143:21.0 144:46.0 145:5.0 146:72.0 147:988.0 149:25.0 154:10.0 155:17.0 157:12.0 170:3.0 171:26.0 172:92.0 173:33.0 174:2844.0 175:504.0 176:220.0 177:26.0 186:43.0 188:37.0 189:478.0 190:95.0 200:2.0 201:59.0 205…				0	63	14	25	47	145	145	94	154	367	179	31	2150	18	107	15	34	350	250	22	115	84	22	17	86	86	54	187	467	122	48	68	25	82	12	20	56	101	28	73	165	51
31551	845197	186	31551	86:22.0 87:23.0 88:14.0 89:20.0 91:1.0 98:54.0 99:190.0 100:372.0 101:184.0 102:6.0 110:9.0 112:11.0 113:238.0 114:81.0 115:131.0 116:106.0 117:325.0 118:35.0 119:1.0 121:14.0 124:6.0 127:62.0 128:26.0 129:579.0 130:31.0 132:75.0 133:22.0 134:10.0 140:117.0 141:93.0 142:2966.0 143:509.0 144:214.0 145:1.0 147:473.0 153:12.0 154:8.0 157:20.0 158:113.0 160:30.0 163:3.0 169:82.0 170:30.0 171:49.0 172…				0	54	50	35	39	71	100	119	51	174	50	5	72	14	53	1	15	190	109	124	264	99	61	19	21	358	15	37	99	17	9	144	38	132	68	11		40	4	54	100	106
31547	834477	258	31547	85:44.0 95:15.0 96:64.0 99:26.0 100:272.0 101:108.0 102:41.0 103:825.0 111:36.0 113:74.0 114:1379.0 115:131.0 116:326.0 117:575.0 127:29.0 128:216.0 129:127.0 130:79.0 131:178.0 132:17.0 133:325.0 136:6.0 141:84.0 142:263.0 143:670.0 144:163.0 145:26.0 147:1731.0 148:263.0 149:117.0 152:11.0 153:7.0 156:45.0 158:8.0 168:41.0 169:17.0 170:109.0 171:16.0 172:50.0 175:15.0 184:9.0 186:5.0 189:9.0 19…				0.0222222	45	23	27	939	601	415	631	58	159	120	103	211	211	139	16	83	130	257	89	452	138	120	302	54	94	53	176	182	90	114	128	117	140	78	21	70	61	31	169	93	95
31408	424066	85	31408	85:7770.0 86:402.0 89:20.0 90:37.0 91:23.0 93:18.0 96:80.0 97:401.0 98:721.0 99:1470.0 100:163.0 101:35.0 102:25.0 105:30.0 108:20.0 109:25.0 110:22.0 111:82.0 112:424.0 113:525.0 114:52.0 118:10.0 119:25.0 122:20.0 125:80.0 126:298.0 127:373.0 128:62.0 132:23.0 136:27.0 137:32.0 139:29.0 140:225.0 141:156.0 142:49.0 143:18.0 144:17.0 146:16.0 151:15.0 154:58.0 155:132.0 156:22.0 157:21.0 158:29.…				0.466667	2462	1419	1454	655	1131	457	2975	2768	3058	5654	3483	6569	6413	2292	5310	7048	25163	5704	12410	8939	11336	7385	4925	2058	6388	2670	4345	1817	13862	4052	4707	9094	6314	6013	1824	6479	5670	2076	10912	9873	7887
31359	457416	85	31359	85:11849.0 86:655.0 88:52.0 89:28.0 93:38.0 96:103.0 97:434.0 98:390.0 99:2360.0 100:142.0 102:35.0 106:25.0 107:26.0 111:111.0 112:136.0 113:1106.0 114:97.0 119:28.0 120:27.0 122:15.0 123:25.0 124:126.0 125:346.0 127:778.0 128:67.0 129:145.0 138:32.0 139:73.0 140:166.0 141:429.0 142:7.0 143:17.0 144:49.0 149:42.0 154:22.0 155:88.0 164:16.0 166:14.0 168:94.0 169:377.0 175:54.0 182:86.0 183:210.0 …				0.177778	1978	1183	1328	693	1402	715	4600	1048	667	870	682	1908	1128	493	945	814	8021	1205	2315	1336	3312	1544	1071	722	1858	1058	904	549	4307	607	1231	1559	2081	925	255	509	679	753	1417	1824	2359
31267	553709	105	31267	87:70.0 89:52.0 97:107.0 105:11950.0 106:783.0 116:58.0 125:134.0 126:70.0 130:27.0 151:104.0 152:245.0 153:72.0 154:69.0 155:38.0 172:8.0 176:28.0 179:6.0 181:492.0 182:3123.0 183:375.0 187:23.0 188:36.0 200:20.0 227:25.0 247:12.0 258:22.0 259:17.0 267:32.0 289:31.0 338:24.0 366:21.0 371:25.0 399:18.0 418:14.0 427:23.0 429:19.0 431:28.0 446:27.0 470:7.0				0	273	747	222	568	755	508	701	2109	1101	229	268	236	574	1759	858	230	487	480	468	786	2328	818	976	805	1173	562	1261	248	365	409	902	614	630	390	591	94	1263	1267	113	198	674
31223	525092	188	31223	86:1014.0 87:116.0 88:90.0 89:68.0 90:17.0 91:63.0 92:40.0 94:26.0 98:37.0 99:240.0 100:6173.0 101:708.0 102:301.0 103:213.0 104:146.0 105:183.0 106:48.0 110:49.0 113:142.0 114:1274.0 117:377.0 118:68.0 119:29.0 120:26.0 121:58.0 122:28.0 123:14.0 126:44.0 127:49.0 128:31.0 129:49.0 130:843.0 131:338.0 133:665.0 134:59.0 135:121.0 136:23.0 137:78.0 140:230.0 141:34.0 142:206.0 144:249.0 145:134.0…				0.377778	474	1595	715	334	1119	1116	704	1691	600	550	187	1357	378	1641	644	448	483	453	1874	980	1396	1380	1021	1045	1021	1066	1343	1305	1118	451	599	309	660	672	1299	762	520	2983	395	666	1641
24731	785586	131	24731	86:4.0 91:104.0 95:305.0 96:59.0 97:123.0 99:6.0 101:7.0 103:127.0 104:28.0 109:149.0 110:6.0 111:43.0 114:2.0 123:43.0 129:154.0 130:32.0 131:3216.0 132:311.0 133:31.0 138:24.0 144:25.0 166:19.0 181:14.0 200:2.0 226:9.0 233:5.0 263:11.0 286:8.0 331:13.0 339:54.0 340:12.0 341:14.0 388:5.0 390:12.0 410:14.0 477:19.0 484:2.0				0.111111	3924	10573	3092	7591	33113	11753	37262	23458	22378	20112	1310	17863	2178	3962	7619	4099	33218	6725	12274	6034	26952	12985	7658	10055	6840	8688	14134	2371	6617	4247	21798	2768	8534	8874	4160	4712	2807	7102	9584	3057	7816
23635	308124	85	23635	85:3194.0 86:147.0 88:2.0 97:99.0 98:466.0 99:477.0 100:98.0 107:107.0 110:315.0 112:230.0 113:259.0 116:49.0 126:250.0 127:493.0 130:213.0 131:55.0 134:177.0 140:29.0 141:28.0 146:11.0 170:104.0 184:40.0 228:35.0 450:8.0				0.333333	1359	791	1097	351	533	183	265	1092	1101	1352	2113	1156	2461	457	2190	1985	2265	880	2640	775	1928	1549	671	341	971	489	834	438	1245	766	1655	3634	1895	3135	742	1329	486	380	4062	3490	2242
22863	292339	88	22863	85:36.0 86:191.0 87:141.0 88:3955.0 89:525.0 90:109.0 93:77.0 97:18.0 99:15.0 100:5.0 102:55.0 103:34.0 106:30.0 107:136.0 109:19.0 110:179.0 116:49.0 119:15.0 126:54.0 129:289.0 130:185.0 131:130.0 145:1925.0 146:170.0 147:1770.0 148:173.0 149:78.0 160:82.0 184:24.0 187:46.0 198:7.0 227:192.0 228:31.0 229:18.0 339:5.0 343:1.0 346:3.0 424:9.0 434:17.0 456:5.0 490:6.0				0.244444	9969	5123	7184	5549	1825	1947	1486	1917	928	772	5731	991	7300	912	2893	5900	926	868	841	1232	1582	1647	1058	613	1026	711	1564	881	1063	5395	1299	7742	1333	5041	4483	2254	561	607	7986	5482	1345
22241	395834	103	22241	85:273.0 86:43.0 87:120.0 88:162.0 89:27.0 93:36.0 94:22.0 95:13.0 99:23.0 101:249.0 102:80.0 103:7264.0 104:680.0 105:336.0 106:4.0 107:58.0 109:28.0 110:60.0 112:22.0 114:28.0 115:262.0 116:342.0 117:624.0 118:8.0 124:10.0 127:155.0 128:28.0 129:967.0 130:240.0 131:487.0 132:115.0 133:793.0 134:55.0 136:3.0 138:23.0 141:26.0 142:93.0 143:331.0 144:50.0 145:78.0 146:12.0 147:1449.0 148:85.0 149:…				0	484	520	425	1622	256	359	160	566	42		1126	661	1498	879	209	1670	264	305	114	2492	108	2354	287	785	252	819	414	554	107	1137	267	965	254	994	2329	3832	112	1012	1201	896	88
21811	692104	204	21811	85:148.0 87:210.0 88:79.0 94:5.0 95:37.0 97:54.0 98:3.0 99:48.0 100:182.0 101:416.0 103:188.0 111:48.0 114:15.0 115:116.0 116:606.0 117:268.0 129:524.0 130:128.0 132:51.0 133:42.0 143:154.0 144:16.0 147:263.0 154:7.0 157:69.0 160:28.0 171:39.0 172:6.0 174:80.0 185:137.0 188:64.0 189:65.0 191:22.0 204:1998.0 205:326.0 206:144.0 211:212.0 217:19.0 221:9.0 228:48.0 229:316.0 230:11.0 231:5.0 243:25.…				0.444444	56	76	75	551	9151	11118	3456	682	618	317	2045	6919	2929	364	343	1593	573	487	187	1897	358	827	10849	1703	1129	320	10229	10554	153	763	1964	1269	2508	770	571	878	77	1807	976	253	1831
21665	681364	85	21665	85:2619.0 86:142.0 97:104.0 98:33.0 99:979.0 100:26.0 111:153.0 112:96.0 113:602.0 114:8.0 125:32.0 126:99.0 127:297.0 141:157.0 154:5.0 155:97.0 159:2.0 169:56.0 173:10.0 182:1.0 183:10.0 197:14.0 199:2.0 210:2.0 211:3.0 321:14.0 333:22.0 345:2.0 348:2.0 375:14.0 405:1.0 437:10.0 446:10.0 465:19.0 485:5.0				0.2	1674	1247	1210	804	3088	2205	7568	3172	3204	2759	655	2985	816	746	1391	674	6771	1278	8696	853	5009	1129	1218	2406	1320	1854	2286	1394	4552	628	3783	1231	4201	1019	364	564	554	1145	1390	1634	4474
21664	664232	85	21664	85:3276.0 86:209.0 87:44.0 91:12.0 97:131.0 98:45.0 99:1093.0 100:72.0 107:12.0 110:34.0 111:250.0 112:160.0 113:659.0 114:7.0 117:15.0 125:91.0 126:70.0 127:627.0 128:2.0 131:37.0 139:7.0 141:161.0 142:9.0 147:217.0 154:14.0 155:162.0 162:12.0 169:77.0 183:26.0 204:15.0 260:4.0 283:6.0 290:16.0 310:4.0 312:4.0 324:1.0 333:8.0 363:14.0 381:25.0 385:4.0 403:22.0 404:15.0 410:2.0 411:14.0 417:13.0 …				0.0888889	1448	1373	1067	563	3206	2131	5119	2637	2716	2331	636	2636	958	680	1235	740	6519	967	7360	1131	5457	884	1105	2424	1331	1640	2350	1483	4395	879	3186	1249	4897	1315	1091	990	1058	1636	1329	1536	5334
17651	535097	275	17651	85:176.0 86:1.0 87:422.0 88:31.0 94:38.0 96:264.0 98:19.0 99:27.0 100:40.0 102:802.0 103:342.0 106:7.0 107:3.0 109:173.0 110:175.0 111:13.0 114:2.0 115:99.0 119:322.0 123:97.0 124:37.0 126:1.0 127:172.0 129:797.0 130:342.0 133:480.0 134:191.0 144:9.0 145:27.0 152:1.0 157:32.0 159:29.0 161:82.0 162:33.0 163:62.0 171:1.0 175:124.0 176:27.0 177:181.0 178:14.0 179:153.0 182:4.0 183:26.0 184:27.0 189:…				0.377778	499	275	316	137	845	497	1001	741	682	720	178	299	271	285	260	146	963	199	917	441	915	449	283	322	377	208	370	294	562	146	262	362	759	280	76	78	237	187	232	370	733
17297	840974	217	17297	85:125.0 86:18.0 88:16.0 89:1566.0 90:105.0 96:147.0 97:898.0 98:609.0 99:123.0 100:544.0 101:348.0 103:11605.0 104:984.0 105:456.0 110:11.0 114:404.0 116:64.0 117:2694.0 118:346.0 119:88.0 121:45.0 123:3.0 126:113.0 127:49.0 128:16.0 129:1198.0 130:260.0 131:344.0 133:3068.0 134:259.0 135:113.0 140:14.0 141:35.0 142:167.0 143:211.0 144:51.0 145:123.0 146:11.0 147:6812.0 148:793.0 149:95.0 154:54…				0	25	12	42	59	55	141	188	245	208	150	51	132	83	302	48	34	219	148	87	216	123	110	80	102	180	107	88	45	84	22	106	52	194	74	22	25	63	91	51	145	102
17068	265535	267	17068	88:160.0 90:21.0 91:50.0 93:208.0 94:26.0 96:136.0 97:614.0 98:540.0 99:75.0 100:107.0 103:81.0 104:65.0 105:43.0 106:34.0 107:295.0 108:87.0 109:40.0 112:30.0 114:30.0 116:484.0 117:40.0 118:113.0 119:48.0 121:2.0 123:25.0 124:31.0 125:95.0 126:104.0 130:309.0 131:506.0 134:807.0 135:20.0 136:6.0 138:14.0 139:14.0 140:18.0 141:4.0 142:21.0 144:44.0 145:133.0 146:538.0 147:1296.0 148:333.0 150:4.…				0.133333	1184	546	1942	748	1939	701	391	847	1332	1373	695	453	392	363	403	296	1632	410	1152	685	909	361	462	169	347	557	921	4290	273	165	2722	765	861	526	380	3564	280	319	840	1791	506
16809	679092	333	16809	85:441.0 86:184.0 88:176.0 89:3402.0 90:373.0 91:320.0 96:27.0 97:538.0 98:176.0 99:435.0 100:444.0 101:1082.0 102:1676.0 103:11224.0 104:1046.0 105:534.0 107:124.0 108:28.0 109:259.0 111:397.0 112:177.0 113:485.0 114:338.0 115:26.0 116:763.0 117:5343.0 118:620.0 119:281.0 124:43.0 125:148.0 127:27.0 128:143.0 129:7097.0 130:1907.0 131:2181.0 132:526.0 133:4442.0 134:501.0 138:114.0 139:154.0 140…				0.0222222	22	72	48	27	136	93	227	55	35	50	32	65	26	60	25	19	290	136	168	135	250	47	153	129	67	65	153	119	54	16	13	45	102	56	43	183	48	116	96	223	124
16747	742150	319	16747	89:1131.0 90:36.0 100:226.0 101:230.0 103:6902.0 104:367.0 110:93.0 113:101.0 114:124.0 117:2265.0 118:7.0 127:16.0 129:2616.0 130:358.0 131:443.0 133:961.0 143:163.0 144:13.0 147:4944.0 148:730.0 149:198.0 157:2547.0 158:291.0 159:94.0 160:22.0 161:34.0 169:19.0 172:769.0 173:333.0 174:29.0 177:80.0 184:5.0 187:17.0 188:83.0 189:646.0 190:167.0 191:216.0 192:35.0 201:128.0 202:49.0 203:104.0 204…				0.133333	48	72	33	828	1344	1692	774	713	742	1627	396	941	2065	248	2637	265	777	1556	381	943	81	2809	1308	55	244	61	1811	1513	157	598	1075	557	1199	355	466	1162	86	198	489	243	289
16572	292289	209	16572	85:205.0 86:19.0 87:425.0 88:387.0 89:2608.0 90:159.0 91:1427.0 92:192.0 93:499.0 94:36.0 95:128.0 97:2339.0 98:182.0 99:883.0 100:165.0 101:87.0 103:659.0 104:89.0 105:1037.0 107:926.0 108:242.0 109:303.0 110:70.0 111:87.0 113:51.0 115:93.0 116:140.0 117:40.0 119:395.0 120:62.0 121:459.0 122:53.0 123:12.0 126:4.0 127:84.0 129:3805.0 130:443.0 131:671.0 132:27.0 133:412.0 134:511.0 135:1975.0 136…				0.155556	2895	1775	2417	1239	1421	591	1702	705	843	951	1019	615	1162	584	1227	1462	1625	1144	1352	786	1351	842	859	293	1212	291	915	467	1086	1491	1307	2180	945	1478	610	1162	541	215	2176	2872	1162
13146	761091	357	13146	85:395.0 87:316.0 88:67.0 89:573.0 90:39.0 95:114.0 99:265.0 101:5820.0 102:707.0 103:9703.0 104:1076.0 105:383.0 106:76.0 107:199.0 110:25.0 111:135.0 113:760.0 114:141.0 115:983.0 116:1082.0 117:1299.0 118:200.0 119:309.0 121:149.0 122:80.0 123:297.0 124:42.0 125:59.0 127:19.0 128:131.0 129:4712.0 130:546.0 131:2802.0 132:321.0 133:2584.0 134:358.0 135:518.0 136:48.0 137:200.0 139:76.0 140:68.0…				0.422222	39	307	245	253	743	1201	896	528	325	304	243	1781	180	844	161	306	424	206	468	1196	349	646	518	463	247	948	492	2039	767	136	353	130	138	147	137	1211	305	287	130	676	303
12444	546577	245	12444	85:676.0 86:3801.0 87:295.0 88:889.0 89:2619.0 90:204.0 93:492.0 95:944.0 97:4456.0 98:1059.0 99:438.0 100:6.0 101:3304.0 102:1283.0 103:3798.0 104:1341.0 106:32.0 107:345.0 109:192.0 111:538.0 112:2255.0 113:1567.0 114:164.0 115:334.0 116:1644.0 117:12674.0 118:2581.0 119:1823.0 120:501.0 121:250.0 124:122.0 125:258.0 126:534.0 127:2179.0 128:243.0 129:6564.0 130:1322.0 131:4240.0 132:2823.0 133…				0	85	208	180	23	191	68	98	53	131	143	77	90	18	169	26	19	379	276	357	101	147	162	127	44	31	243	101	108	426	12	217	36	100	86	17	167	206	28	45	173	117
12390	562517	291	12390	85:94.0 86:1200.0 88:120.0 90:44.0 91:181.0 93:16.0 98:320.0 99:275.0 100:8659.0 101:1186.0 102:1441.0 106:2.0 108:7.0 109:29.0 110:24.0 113:159.0 114:284.0 115:317.0 116:3185.0 117:1172.0 118:307.0 125:71.0 126:24.0 127:129.0 128:197.0 129:1779.0 130:2183.0 131:1167.0 132:1617.0 133:2000.0 134:151.0 137:79.0 140:47.0 141:233.0 142:448.0 143:119.0 144:503.0 146:442.0 147:8484.0 148:1638.0 149:966…				0	23	57	39	41	25	44	181	36	94	165	17	63	6	112	46	20	175	112	124	95	69	103	65	26	166	25	62	18	48	7	113	20	72	33	4	84	36	14	41	45	102
12387	781638	382	12387	85:232.0 86:714.0 89:120.0 90:49.0 93:159.0 94:107.0 95:264.0 97:1.0 98:499.0 99:3374.0 100:5887.0 101:710.0 102:431.0 105:3.0 107:9.0 108:1.0 109:221.0 110:105.0 111:388.0 112:205.0 113:958.0 114:523.0 117:208.0 123:327.0 124:247.0 125:1135.0 126:127.0 127:406.0 128:162.0 129:286.0 130:802.0 131:921.0 132:326.0 134:39.0 136:43.0 138:139.0 139:362.0 140:300.0 141:2090.0 142:475.0 143:178.0 144:11…				0	15	52	19	33	49	37	174	99	114	75	22	49	25	112	20	19	238	75	143	126	187	88	99	44	178	28	71	14		9	76	19	64	55	20	84	39	35	64	75	139
12296	786191	124	12296	85:975.0 86:1121.0 87:594.0 88:113.0 89:800.0 90:3.0 91:153.0 93:12.0 94:1965.0 95:1404.0 96:4921.0 97:1080.0 98:1481.0 99:1154.0 100:2741.0 101:2713.0 102:1103.0 103:419.0 105:83.0 106:486.0 107:333.0 108:396.0 109:444.0 110:1545.0 111:849.0 112:1085.0 113:751.0 114:629.0 115:827.0 116:1276.0 118:157.0 119:131.0 120:139.0 121:163.0 122:422.0 123:221.0 124:13024.0 125:1565.0 126:1441.0 127:582.0 …				0	160	156	109	127	752	198	743	403	340	362	31	311	114	43	112	73	654	281	730	84	448	64	140	137	166	148	200	411	379	60	423	202	472	121	49		32	115	135	273	616
11353	911271	259	11353	85:106.0 86:3.0 89:161.0 97:44.0 98:45.0 99:12.0 100:29.0 101:111.0 103:966.0 106:36.0 116:231.0 117:438.0 121:1.0 128:48.0 129:523.0 130:140.0 131:15.0 132:34.0 133:25.0 143:46.0 144:98.0 145:12.0 147:813.0 148:305.0 154:9.0 157:165.0 158:23.0 160:552.0 161:230.0 162:47.0 163:160.0 165:25.0 168:62.0 169:66.0 171:6.0 174:100.0 177:2.0 178:1.0 180:21.0 183:30.0 186:43.0 187:1.0 188:12.0 189:97.0 1…				0	64	35	75	142	228	119	248	117	179	127	21	82	22	90	5	25	279	381	111	222	370	206	67	131	172	313	99	79	166	22	174	17	56	46	12	48	168	103	45	63	62
10176	843931	217	10176	85:15.0 86:2.0 89:52.0 91:137.0 93:13.0 94:51.0 95:17.0 96:10.0 100:74.0 101:87.0 103:372.0 107:1.0 108:6.0 109:2.0 110:11.0 111:21.0 112:1.0 114:46.0 115:102.0 117:101.0 118:12.0 121:21.0 122:1.0 124:47.0 125:2.0 128:67.0 129:110.0 130:178.0 131:8.0 133:25.0 134:9.0 135:50.0 138:7.0 139:14.0 140:37.0 141:10.0 142:4.0 143:93.0 144:50.0 147:648.0 148:142.0 149:134.0 150:5.0 151:49.0 155:4.0 157:63…				0	30	68	40	47	539	141	335	182	25	186	28	152	54	116	184	18	361	841	189	236	187	358	149	307	447	107	181	207	101	40	194	19	192	99	42	130	65	200	81	158	236
8607	697611	204	8607	89:175.0 99:6.0 101:180.0 103:992.0 104:28.0 107:111.0 113:23.0 116:42.0 117:324.0 118:19.0 127:78.0 129:1148.0 130:269.0 131:106.0 133:402.0 134:125.0 143:451.0 144:21.0 147:3215.0 148:396.0 149:152.0 151:13.0 157:8.0 160:41.0 169:279.0 170:22.0 177:12.0 179:1.0 183:32.0 184:50.0 185:13.0 189:449.0 190:153.0 191:526.0 192:41.0 193:57.0 197:194.0 198:28.0 203:107.0 204:4008.0 205:993.0 206:386.0 …				0.377778	22	325	9	380	4956	6785	2598	252	1126	75	1340	4462	1780	501	455	1177	573	53	2772	2200	304	523	7334	1783	1515	298	7280	2404	59	2105	2604	1073	2940	1129	568	854	1220	1975	848	260	2010
5346	494094	85	5346	85:7160.0 86:479.0 89:69.0 97:155.0 98:302.0 99:2409.0 100:404.0 105:183.0 109:25.0 110:308.0 111:491.0 112:302.0 113:1202.0 124:17.0 125:204.0 126:263.0 127:329.0 136:24.0 139:55.0 140:68.0 141:172.0 154:89.0 155:512.0 156:158.0 158:15.0 168:46.0 169:350.0 170:38.0 184:23.0 203:23.0 369:14.0 372:21.0 379:13.0 396:13.0 398:16.0 418:18.0 426:18.0 428:18.0 430:15.0 455:13.0 460:13.0 466:20.0				0.6	5760	3146	3635	1805	6470	2878	21050	3443	2661	2641	1735	7901	3144	2094	2372	1424	21608	3166	16586	3020	13270	2792	2822	3845	4233	4233	4801	2412	14606	1796	8225	3392	10471	2458	797	1312	2122	3177	3699	4341	13344
5263	674220	187	5263	87:257.0 88:14.0 89:1279.0 90:62.0 91:90.0 95:54.0 97:27.0 98:99.0 100:425.0 101:347.0 103:1052.0 104:48.0 105:64.0 106:126.0 111:16.0 114:295.0 115:37.0 116:172.0 117:1670.0 118:121.0 119:148.0 127:24.0 128:54.0 129:628.0 130:179.0 131:1042.0 132:232.0 133:1185.0 134:190.0 135:69.0 138:80.0 142:214.0 143:240.0 145:308.0 146:51.0 147:3284.0 148:473.0 149:309.0 150:46.0 151:24.0 157:79.0 158:54.0 …				0.0222222	132	128	157	10	71	139	216	189	521	240	24	74	39	112	155	24	175	208	1063	253	689	201	166	439	918	29	238	115	241	22	335	61	106	371	45	33	330	122	43	55	378
4937	1200184	316	4937	89:95.0 91:1800.0 92:127.0 93:50.0 94:30.0 95:36.0 96:80.0 104:66.0 105:703.0 107:387.0 115:636.0 116:220.0 117:607.0 118:39.0 119:684.0 120:23.0 121:125.0 126:1.0 127:136.0 128:394.0 129:418.0 130:20.0 131:538.0 132:122.0 133:83.0 135:185.0 141:113.0 142:99.0 143:218.0 144:33.0 145:72.0 147:829.0 157:73.0 159:296.0 160:15.0 161:116.0 163:139.0 165:27.0 169:4.0 173:26.0 175:551.0 176:43.0 178:46.…				0.0888889	1412	1062	1068	601	2524	827	3208	2044	1617	1930	462	1484	790	916	1153	493	3213	953	3054	1586	3225	1576	1205	832	1687	932	1523	478	1914	453	1113	1170	2802	1253	337	537	722	627	1582	1729	2917
4609	685736	187	4609	85:252.0 86:288.0 87:352.0 88:313.0 89:2755.0 90:353.0 91:214.0 94:31.0 95:79.0 96:89.0 97:4.0 98:62.0 99:290.0 100:1232.0 101:1584.0 102:432.0 103:3261.0 104:361.0 105:285.0 106:49.0 107:147.0 110:254.0 111:238.0 112:329.0 113:84.0 114:873.0 115:598.0 116:523.0 117:3931.0 118:358.0 119:584.0 120:12.0 121:28.0 122:1.0 124:18.0 126:173.0 127:11.0 128:137.0 129:1930.0 130:801.0 131:2126.0 132:317.0…				0.133333	257	202	160	56	133	74	73	118	394	238	24	65	102	169	175	36	145	439	1642	272	1540	98	510	538	1981	201	195	61	543	29	599	153	110	571	84	110	526	245	79	1073	731
4550	447676	350	4550	86:704.0 87:1216.0 88:211.0 89:89.0 90:18.0 98:13.0 99:23.0 100:489.0 101:517.0 102:172.0 103:274.0 104:57.0 105:173.0 106:57.0 107:127.0 108:49.0 109:5.0 110:75.0 113:6.0 114:17.0 115:251.0 116:60.0 117:564.0 118:174.0 119:160.0 120:14.0 121:24.0 124:9.0 127:37.0 129:92.0 130:349.0 131:1418.0 132:536.0 133:1324.0 134:87.0 135:81.0 136:9.0 138:1.0 139:7.0 144:60.0 145:19.0 146:123.0 147:5601.0 14…				0.933333	1266	1267	1885	1239	1945	1041	2874	1231	1270	1794	403	1194	841	1819	1035	862	2227	3215	2039	4715	1354	3494	3662	1455	3046	2001	1592	782	510	1121	1939	1474	881	1462	740	2340	1785	1057	1712	2352	2191
4086	194874	147	4086	88:1483.0 89:579.0 91:347.0 93:1414.0 94:483.0 95:114.0 96:541.0 97:628.0 99:198.0 100:383.0 101:631.0 102:513.0 103:1003.0 104:284.0 106:445.0 107:990.0 108:506.0 115:317.0 117:249.0 118:248.0 119:285.0 126:1489.0 127:5264.0 128:221.0 130:2911.0 131:2076.0 132:666.0 133:643.0 134:2693.0 136:47.0 144:34.0 146:1342.0 147:33017.0 148:4757.0 149:2543.0 150:255.0 153:115.0 159:42.0 162:40.0 182:14.0 …				0.644444	64855	54862	78944	44094	50846	25871	41677	32053	34406	23202	36011	30119	6400	11690	29181	17463	99326	48112	36969	22903	77044	33862	31824	6116	32920	8817	24124	10354	31128	17516	67496	9482	30387	42577	29057	12800	17578	7006	68440	30449	27725
3381	668513	244	3381	85:1300.0 86:1480.0 88:1091.0 89:23537.0 90:2501.0 91:1119.0 92:374.0 93:33.0 94:106.0 95:19.0 96:497.0 97:526.0 98:1068.0 99:1422.0 100:2845.0 101:5222.0 102:1491.0 103:8993.0 104:836.0 105:1201.0 106:172.0 107:571.0 110:386.0 111:2265.0 112:2241.0 113:919.0 114:471.0 115:2031.0 116:2833.0 117:46518.0 118:4638.0 119:3219.0 121:86.0 122:225.0 123:118.0 124:104.0 125:664.0 126:4653.0 127:347.0 128…				0.355556	184	82	43	19	2537	74	1562	2787	1037	1142	221	97	696	923	405	38	669	1428	557	219	93	3427	2040	119	763	42	2174	220	84	396	1279	320	82	126	193	137	51	148	52	95	1047
3294	922565	259	3294	85:216.0 86:13.0 87:303.0 88:185.0 89:608.0 90:142.0 91:467.0 92:10.0 93:282.0 94:32.0 95:61.0 96:170.0 97:3376.0 98:142.0 99:335.0 100:51.0 101:2026.0 102:492.0 103:10206.0 104:917.0 105:888.0 106:155.0 107:748.0 108:149.0 109:183.0 110:41.0 111:188.0 112:48.0 113:280.0 114:129.0 115:2249.0 116:1031.0 117:1693.0 118:105.0 119:492.0 120:70.0 121:101.0 123:35.0 124:1.0 126:85.0 127:1164.0 128:192.…				0	56	49	57	22	34	48	178	70	119	23	9	44	24	73	9	17	245	92	46	93	304	233	35	16	97	30	103	62	120	7	78	15	46	11	22	65	111	22	49	93	97
3122	654564	205	3122	88:42.0 89:878.0 90:72.0 92:33.0 95:32.0 98:42.0 100:124.0 101:638.0 103:854.0 104:34.0 105:326.0 106:118.0 114:167.0 115:232.0 116:157.0 117:1442.0 118:149.0 119:163.0 120:29.0 127:75.0 129:950.0 130:309.0 131:342.0 133:922.0 134:179.0 135:121.0 136:66.0 137:34.0 141:25.0 142:101.0 143:240.0 144:49.0 145:109.0 147:3705.0 148:221.0 149:381.0 150:95.0 154:25.0 157:315.0 158:130.0 159:63.0 160:442.…				0.666667	5257	5004	3072	821	1322	490	1123	4373	12959	5722	575	686	1905	4171	2040	568	3086	4208	41254	2063	38760	2249	9016	21718	37542	3727	2077	1525	9888	658	21940	4015	2610	11015	2182	1170	15060	5524	762	17901	21215
2936	380544	85	2936	85:7309.0 86:662.0 88:3046.0 89:486.0 90:40.0 91:134.0 93:910.0 94:42.0 95:931.0 96:597.0 97:528.0 98:557.0 99:1226.0 101:1696.0 102:454.0 105:97.0 112:571.0 113:710.0 114:156.0 115:567.0 116:144.0 119:51.0 124:50.0 125:225.0 128:65.0 137:178.0 138:98.0 142:92.0 144:1413.0 146:102.0 153:187.0 154:84.0 155:680.0 156:118.0 158:83.0 159:56.0 163:25.0 166:10.0 169:86.0 171:53.0 186:119.0 188:57.0 192…				0.244444	9105	7571	10943	4642	3825	1935	7170	2416	2998	2832	4648	2873	5732	1939	4408	5056	10501	4121	4877	8684	6664	8188	5896	1401	8574	1419	2642	1342	5580	4874	3634	5511	3933	6262	2339	9860	4072	1011	9809	11284	4130
2706	516331	99	2706	85:199.0 91:61.0 95:88.0 98:965.0 99:2632.0 100:114.0 102:24.0 103:32.0 105:26.0 107:264.0 112:1046.0 113:654.0 114:28.0 116:23.0 126:242.0 129:12.0 130:153.0 131:88.0 132:60.0 133:75.0 134:247.0 140:23.0 147:2383.0 148:294.0 149:124.0 151:84.0 153:9.0 158:23.0 159:3.0 161:6.0 163:17.0 177:38.0 184:3.0 191:7.0 193:755.0 194:31.0 195:56.0 213:13.0 217:356.0 218:169.0 219:55.0 220:89.0 225:15.0 226…				0.4	1968	859	1802	814	3486	1299	2134	1656	3747	3668	460	879	1300	643	1187	486	4154	3392	2940	3531	4076	2450	2621	256	2877	254	1888	95	744	756	2717	1921	2033	1498	137	1183	394	253	1577	2107	2584
2476	292320	145	2476	85:2550.0 86:193.0 87:126.0 88:6679.0 89:707.0 90:300.0 91:124.0 93:76.0 96:37.0 97:2.0 98:27.0 99:74.0 100:292.0 101:166.0 102:163.0 107:98.0 108:56.0 110:19.0 111:11.0 112:18.0 114:51.0 115:684.0 116:321.0 119:4.0 120:1.0 126:129.0 127:391.0 129:145.0 130:970.0 139:7.0 141:2.0 144:18.0 145:4090.0 146:464.0 150:2.0 153:7.0 159:24.0 160:293.0 168:51.0 169:4.0 174:9.0 177:15.0 179:26.0 184:445.0 1…				0.111111	6062	2091	3819	3221	1144	1262	1214	1254	528	469	2779	683	4264	665	1504	3345	576	531	346	926	1101	862	762	563	680	482	941	610	847	3425	949	4851	967	2533	2518	1456	327	446	4103	3896	928
2439	542827	102	2439	86:307.0 88:189.0 90:188.0 91:565.0 92:153.0 98:3.0 99:104.0 100:291.0 101:13.0 102:5891.0 103:630.0 104:270.0 107:205.0 110:218.0 114:12.0 120:268.0 142:27.0 144:34.0 158:42.0 164:149.0 171:424.0 179:222.0 180:20.0 185:36.0 186:3.0 192:24.0 204:5.0 211:6.0 224:13.0 225:6.0 226:13.0 242:72.0 244:18.0 252:44.0 253:27.0 276:53.0 280:21.0 290:4.0 296:39.0 299:265.0 323:6.0 328:13.0 334:16.0 350:1.0 …				0.333333	228	371	294	383	2491	1822	1203	2706	1148	632	824	1812	1148	1672	425	537	502	383	552	1678	933	1220	1736	2077	1076	1750	2672	1497	822	1215	1234	691	1553	1057	2196	1153	937	1882	596	450	1469
2197	783720	218	2197	86:255.0 94:20.0 97:32.0 99:39.0 101:183.0 102:126.0 103:14.0 112:23.0 114:34.0 116:42.0 122:27.0 128:387.0 129:286.0 130:97.0 141:31.0 143:5.0 146:31.0 156:39.0 157:131.0 158:55.0 160:20.0 169:43.0 170:2.0 171:26.0 174:62.0 181:14.0 182:21.0 183:4.0 184:18.0 186:66.0 187:63.0 189:5.0 192:32.0 194:7.0 202:82.0 204:19.0 209:19.0 211:13.0 212:36.0 217:122.0 218:2355.0 219:464.0 220:184.0 221:70.0 2…				0.422222	24	44	25	377	4244	4537	2518	785	1694	34	1285	4934	1129	622	48	940	193	182	384	3202	114	776	4758	2518	1268	280	5684	5024	57	1162	1959	629	2242	939	1114	1800	23	1786	784	105	1555
2193	594117	292	2193	86:163.0 87:325.0 88:467.0 89:590.0 90:91.0 91:66.0 92:32.0 94:47.0 97:15.0 99:117.0 101:1733.0 102:1159.0 103:10610.0 104:1025.0 105:396.0 107:19.0 108:1.0 113:94.0 114:145.0 115:70.0 116:1948.0 117:4605.0 118:638.0 119:478.0 120:66.0 122:13.0 126:81.0 129:1036.0 130:1051.0 131:1101.0 132:82.0 133:1631.0 134:272.0 135:101.0 137:14.0 139:22.0 141:162.0 142:194.0 143:1146.0 144:188.0 145:203.0 146…				0	27	75	40	12	136	76	150	60	134	136	14	74	32	78	25	16	413	255	141	340	289	135	106	70	230	13	90	88	105	22	76	8	70	46	18	60	54	49	38	95	99
2153	666006	144	2153	85:233.0 86:207.0 89:30.0 95:56.0 99:48.0 101:49.0 102:6.0 104:6.0 107:52.0 109:11.0 110:72.0 112:19.0 113:11.0 114:7.0 116:23.0 117:547.0 128:108.0 129:217.0 130:246.0 134:2.0 142:24.0 143:33.0 144:4367.0 145:490.0 146:380.0 147:402.0 148:8.0 154:8.0 157:117.0 159:1062.0 160:44.0 169:5.0 177:3.0 184:1.0 186:7.0 189:7.0 196:1.0 197:12.0 200:706.0 201:112.0 205:305.0 209:5.0 217:203.0 229:5.0 233:…				0.466667	172	3340	4016	354	10301	15005	9601	1169	6857	6633	5230	12597	3054	3708	2795	4159	8802	6822	565	3466	8135	6172	5585	5707	7684	2388	5686	17461	5705	3509	3304	609	8010	1257	620	5103	3184	5092	2825	4711	2447
2037	756085	290	2037	85:121.0 86:638.0 87:142.0 96:326.0 97:15.0 98:306.0 99:23.0 100:11740.0 101:1420.0 102:623.0 103:937.0 105:21.0 107:74.0 109:24.0 110:282.0 111:101.0 112:733.0 113:311.0 114:394.0 115:237.0 116:491.0 117:677.0 118:98.0 119:138.0 122:223.0 124:148.0 125:19.0 126:254.0 127:304.0 128:125.0 129:1418.0 130:3076.0 131:1867.0 132:606.0 133:1085.0 134:246.0 135:57.0 137:174.0 138:488.0 139:243.0 140:185…				0	49	21		114	339	424	265	173	122	161	50	175	22	68	45	51	216	269	168	81	129	123	376	157	194		389	64	48	80	161	22	456	192	34	32	36	22	107	103	585
1996	320124	156	1996	86:83.0 91:85.0 99:95.0 100:1096.0 101:21.0 102:128.0 107:34.0 109:27.0 110:81.0 112:9.0 114:6.0 118:7.0 124:1.0 126:21.0 127:116.0 128:172.0 129:23.0 130:332.0 132:33.0 136:32.0 139:78.0 142:23.0 143:63.0 146:250.0 152:6.0 155:16.0 156:5187.0 157:567.0 158:244.0 160:193.0 172:5.0 184:145.0 186:19.0 193:138.0 194:17.0 196:7.0 199:12.0 200:21.0 212:32.0 216:2.0 217:39.0 227:20.0 238:3.0 245:22.0 2…				0.0222222	227	391	196	410	435	139	310	319	238	161	132	113	170	145	216	230	350	308	130	337	187	292	207	85	366	98	202	151	46	335	272	258	268	601	237	256	114	100	600	365	300
1981	422675	103	1981	87:36.0 94:11.0 99:55.0 101:101.0 102:156.0 103:8936.0 104:810.0 105:257.0 107:9.0 110:127.0 111:11.0 112:49.0 113:29.0 114:67.0 118:68.0 119:49.0 122:8.0 123:22.0 127:6.0 128:8.0 129:1123.0 130:142.0 131:348.0 132:5.0 133:377.0 136:4.0 144:2.0 147:2152.0 148:60.0 149:259.0 150:38.0 151:3.0 156:62.0 161:22.0 162:14.0 175:54.0 176:30.0 177:139.0 182:4.0 183:60.0 184:5.0 185:4.0 186:51.0 187:20.0 1…				0	646	590	951	202	231	186	356	58	134	11	160	167	210	110	162	179	647	895	457	387	334	633	259	46	535	129	51	36	577	213	310	399	234	247	177	541	770	100	417	806	88
1970	406089	117	1970	85:3.0 87:22.0 91:256.0 93:16.0 99:15.0 101:1309.0 102:52.0 103:8.0 105:7.0 107:3.0 113:78.0 114:124.0 115:764.0 116:4502.0 117:20453.0 118:2267.0 119:990.0 129:403.0 130:79.0 131:698.0 133:1780.0 134:61.0 143:3983.0 144:930.0 145:490.0 146:139.0 147:7923.0 148:1307.0 149:2438.0 150:149.0 151:84.0 157:63.0 171:75.0 175:173.0 184:2.0 191:7.0 193:53.0 195:22.0 203:536.0 204:72.0 216:10.0 217:227.0 …				0.111111	950	3686	10877	4294	6861	4424	321	4683	2671	138	12852	1456	95	16	73	10498	450	65	189	202	340	61	7019	35	153	1531	174	5798	5231	57	2314	183	170	12103	17714	22949	3572	14804	8256	588	110
1941	417425	142	1941	90:2.0 91:55.0 97:13.0 100:18.0 101:1.0 107:23.0 110:227.0 111:85.0 112:15.0 114:3.0 119:3.0 126:38.0 128:179.0 130:240.0 134:277.0 140:126.0 141:8.0 142:1246.0 143:135.0 144:21.0 147:243.0 171:228.0 172:13.0 184:116.0 195:4.0 207:6.0 253:15.0 268:92.0 288:4.0 330:2.0 364:7.0				0.8	10136	3224	6291	3314	2786	1418	5733	1459	1853	1615	3279	1614	4013	1326	2171	3442	6842	2424	2594	4022	3754	3855	4402	907	5637	1034	1478	752	3969	3321	1398	6388	2238	3090	1177	5765	2727	411	3941	7656	2034
1925	260952	184	1925	86:839.0 88:1112.0 89:30.0 90:111.0 91:689.0 92:2482.0 93:80.0 94:74.0 99:33.0 100:48.0 102:588.0 104:115.0 105:155.0 106:162.0 107:50.0 108:32.0 113:94.0 114:117.0 116:83.0 118:35.0 122:1.0 124:26.0 128:156.0 129:245.0 130:268.0 131:16.0 132:46.0 138:326.0 143:198.0 144:1.0 145:70.0 146:22.0 147:118.0 148:271.0 154:199.0 157:14.0 158:20.0 159:3.0 160:415.0 161:60.0 162:75.0 165:91.0 167:32.0 177…				0.444444	3235	4628	2733	1233	4913	2089	2954	1886	2959	3149	961	1214	910	752	2961	1755	1740	2611	3879	1603	2316	1198	1356	587	1933	443	1981	733	769	4570	1503	1686	2860	6119	1390	1385	763	343	8421	2397	3379
1912	855692	187	1912	85:180.0 86:23.0 87:21.0 89:18.0 90:39.0 91:459.0 93:104.0 95:445.0 97:1079.0 98:28.0 99:1.0 101:190.0 103:776.0 104:17.0 105:16.0 107:51.0 109:128.0 110:2.0 111:168.0 113:51.0 114:1.0 115:63.0 116:37.0 121:33.0 123:130.0 129:653.0 130:46.0 131:2858.0 132:388.0 133:100.0 135:11.0 136:5.0 138:1.0 141:12.0 144:15.0 149:421.0 150:49.0 158:15.0 160:1.0 163:147.0 165:29.0 167:1.0 168:3.0 170:3.0 171:2…				0.777778	1889	982	1430	795	3394	1631	3568	1929	2515	2231	596	1571	871	647	928	347	3547	800	3576	763	3144	1100	659	996	1054	896	1974	1037	1910	609	373	1325	2756	803	363	164	316	502	1171	1241	2553
1878	573497	85	1878	85:3295.0 86:204.0 88:10.0 95:34.0 97:72.0 99:1047.0 106:25.0 107:30.0 110:49.0 111:222.0 112:177.0 113:658.0 114:2.0 120:5.0 125:64.0 126:65.0 127:386.0 128:41.0 137:15.0 141:134.0 142:2.0 153:46.0 154:8.0 155:181.0 158:3.0 166:11.0 167:12.0 168:18.0 173:8.0 182:12.0 197:82.0 203:4.0 207:1.0 212:19.0 226:21.0 236:3.0 240:9.0 242:6.0 254:20.0 259:4.0 260:2.0 270:12.0 284:33.0 286:32.0 292:9.0 312…				0.488889	2903	1980	2186	1331	7379	4730	9325	4822	4603	5584	962	4822	1838	1624	1648	937	9698	1884	10584	1664	7130	1392	1380	3193	1387	2522	4216	2813	7217	1480	6623	1035	6436	1468	629	846	635	1891	2455	3115	8657
1875	592702	85	1875	85:3985.0 86:239.0 87:7.0 91:37.0 95:11.0 97:96.0 98:129.0 99:1320.0 111:232.0 112:119.0 113:744.0 114:66.0 116:7.0 121:11.0 123:25.0 125:84.0 126:21.0 127:457.0 128:3.0 135:28.0 136:25.0 138:36.0 141:216.0 142:15.0 153:23.0 154:68.0 155:234.0 156:11.0 162:5.0 165:5.0 168:7.0 169:127.0 170:13.0 172:27.0 182:3.0 183:46.0 184:17.0 185:7.0 189:24.0 195:7.0 197:131.0 198:7.0 206:15.0 212:10.0 218:9.0…				0.622222	2411	2215	2650	1090	8988	5779	14305	5961	5379	5493	1349	4358	1718	1628	1907	1268	11691	2427	12126	1496	9816	1446	1749	4476	1648	3356	4535	3934	8460	1509	7741	2598	10719	1763	746	1108	1029	2370	2488	3067	10844
1872	471634	85	1872	85:4810.0 86:144.0 92:41.0 97:18.0 98:24.0 99:1189.0 100:64.0 107:119.0 111:152.0 112:149.0 113:643.0 126:1.0 127:324.0 128:1.0 141:5.0 145:14.0 155:124.0 169:6.0 184:29.0 495:15.0				0.533333	4232	2675	3073	1483	3979	1983	13925	3039	1644	2367	1457	6278	2830	1242	2266	1610	18466	2550	10127	3287	10078	2642	2703	2570	3686	2147	2870	1605	11813	1498	5185	3356	6042	2362	662	836	1712	2319	3484	3117	7440
1815	648176	174	1815	86:367.0 87:4.0 89:1.0 90:1.0 95:4.0 98:5.0 99:2.0 100:130.0 102:9.0 103:4.0 117:11.0 126:4.0 129:7.0 130:37.0 132:7.0 134:8.0 136:2.0 154:1.0 156:2.0 157:4.0 161:2.0 169:2.0 174:2356.0 175:283.0 176:49.0 178:3.0 183:4.0 184:2.0 187:1.0 191:2.0 204:296.0 209:1.0 214:1.0 217:27.0 218:1.0 225:3.0 226:8.0 229:2.0 230:3.0 245:3.0 246:1.0 257:2.0 274:69.0 288:1.0 297:1.0 307:3.0 319:6.0 358:1.0 386:1.…				0.444444	3144	1479	2392	543	2802	1935	1133	1682	1885	2061	504	1474	961	3523	912	757	1175	1716	3527	2299	4257	1358	1658	7037	4893	3260	2750	3492	3873	761	2030	1851	2055	865	583	975	2573	1563	584	1068	2917
1806	642597	174	1806	85:149.0 86:1782.0 87:263.0 88:23.0 98:353.0 99:83.0 100:1060.0 101:148.0 102:122.0 103:125.0 107:205.0 110:138.0 114:58.0 116:18.0 118:7.0 122:10.0 124:22.0 125:10.0 126:31.0 129:46.0 130:210.0 131:15.0 132:17.0 134:52.0 135:31.0 136:28.0 140:5.0 142:116.0 143:1.0 144:48.0 156:18.0 157:35.0 158:68.0 170:21.0 171:12.0 172:60.0 173:11.0 174:4361.0 175:726.0 176:396.0 177:10.0 184:74.0 187:42.0 188…				0.0444444	444	755	716	32	308	76	91	259	94	190	92	24	205	305	180	8	97	170	165	208	1101	120	73	43	114	153	322	15	1044	135	171	82	60	7	72	35	1499	26	57	70	2849
1737	949502	174	1737	86:1222.0 89:23.0 96:214.0 99:43.0 100:825.0 102:74.0 103:1.0 111:62.0 112:131.0 114:32.0 116:84.0 121:10.0 124:30.0 128:66.0 129:75.0 130:154.0 131:97.0 132:1.0 133:7.0 140:169.0 142:38.0 146:132.0 147:240.0 148:30.0 154:17.0 155:39.0 156:2828.0 157:373.0 158:492.0 159:64.0 160:42.0 165:9.0 168:12.0 169:5.0 172:115.0 173:20.0 174:6862.0 175:1073.0 176:483.0 177:94.0 180:1.0 182:10.0 188:7.0 189:…				0.311111	1298	948	88	477	10757	8418	3533	187	370	254	1244	8167	1035	386	41	580	201	5404	722	2341	177	648	6689	1686	1839	256	10886	8046	1638	1360	1647	561	3721	694	791	2984	65	1009	696	140	1279
1735	731141	156	1735	85:149.0 86:198.0 89:144.0 90:8.0 95:86.0 99:148.0 100:489.0 101:389.0 102:66.0 103:83.0 104:3.0 107:4.0 108:18.0 109:43.0 111:104.0 112:133.0 113:79.0 114:104.0 115:232.0 116:270.0 117:232.0 118:44.0 119:5.0 123:31.0 126:174.0 128:153.0 129:1095.0 130:467.0 131:247.0 132:84.0 133:220.0 134:94.0 135:119.0 139:34.0 140:282.0 141:61.0 142:162.0 143:224.0 144:95.0 145:38.0 147:815.0 148:170.0 149:15…				0.377778	94	235		418	5915	3036	1632	2113	1002	120	348	6552	364	1587	139	319	234	247	866	2223	475	1770	4394	2796	2130	732	8500	10159	42	718	3951	353	1531	1225	441	1439	151	5915	433	160	3154
1725	627764	120	1725	89:1.0 91:2446.0 92:495.0 93:2058.0 94:1249.0 96:5.0 97:3.0 101:34.0 103:316.0 105:67.0 107:165.0 110:42.0 111:2.0 116:7.0 117:1199.0 119:378.0 120:3861.0 121:3647.0 122:304.0 135:5.0 140:55.0 141:15.0 142:231.0 143:15.0 146:6.0 147:13.0 149:10.0 174:12.0 179:7.0 181:47.0 185:5.0 199:1.0 206:1.0 207:4.0 208:52.0 214:1775.0 215:226.0 222:4.0 223:2.0 225:3.0 241:84.0 253:1.0 257:386.0 258:94.0 265:…				0.777778	3711	2640	3125	2038	5918	2489	6877	4578	2483	3412	1405	2602	2738	396	2900	1160	6645	1224	13832	508	7741	692	617	2122	743	1189	6154	2455	4259	2674	7442	1660	2618	1205	627	234	339	608	2981	2339	5247
1721	844722	156	1721	85:5.0 107:146.0 129:72.0 132:28.0 140:56.0 154:30.0 155:27.0 156:3585.0 157:645.0 158:584.0 159:27.0 174:1.0 207:36.0 217:26.0 238:1.0 260:13.0 282:13.0 300:4.0 369:25.0 416:15.0 459:27.0 460:8.0 489:5.0				0.288889	13	38	26	300	6772	3211	1545	734	603	20	636	6891	647	851	59	432	223	233	503	2369	202	1368	5747	1719	1598	313	8098	7380	75	607	1705	313	1339	987	592	1134	51	5083	278	143	2498
1717	809765	156	1717	86:223.0 90:13.0 93:25.0 99:101.0 100:229.0 101:52.0 109:21.0 113:6.0 114:41.0 115:59.0 116:311.0 128:47.0 129:352.0 130:7.0 132:19.0 140:54.0 141:16.0 142:49.0 147:211.0 149:34.0 154:50.0 155:21.0 156:4506.0 157:1004.0 158:631.0 159:97.0 161:1.0 168:7.0 170:25.0 171:31.0 172:125.0 181:3.0 199:9.0 211:58.0 213:30.0 214:12.0 217:59.0 228:1.0 234:9.0 237:3.0 241:20.0 242:9.0 260:1.0 299:88.0 303:1.…				0.222222	56	545	57	152	3643	2066	1004	646	570	140	176	3016	201	649	46	190	197	136	487	1740	117	1053	2591	932	816	272	4309	4305	549	283	1168	128	1153	573	252	955	413	2691	242	288	1360
1708	759197	156	1708	85:9.0 86:126.0 90:10.0 93:21.0 100:99.0 103:125.0 104:26.0 108:7.0 110:32.0 116:155.0 140:82.0 141:70.0 142:96.0 149:37.0 153:32.0 154:8.0 156:6197.0 157:986.0 158:924.0 160:8.0 172:7.0 174:10.0 181:27.0 182:12.0 183:18.0 188:41.0 196:23.0 203:150.0 204:25.0 207:15.0 209:177.0 214:5.0 217:72.0 225:95.0 229:70.0 230:89.0 232:22.0 253:20.0 258:3.0 260:20.0 265:360.0 266:8.0 280:17.0 297:5.0 299:40…				0.133333	20	31		63	2336	1426	830	276	250	140	179	2087	222	283	46	112	257	80	189	794	373	552	2243	683	774	244	2681	3379	134	231	720	97	590	377	161	596	112	2609	100	8	1341
1684	743774	262	1684	85:4327.0 86:2186.0 87:3461.0 88:2118.0 89:32761.0 90:2625.0 91:1533.0 92:170.0 93:407.0 94:368.0 95:624.0 96:729.0 97:2507.0 98:1747.0 99:1982.0 100:6529.0 101:7703.0 102:2830.0 103:88682.0 104:8750.0 105:10214.0 106:883.0 107:193.0 108:349.0 109:388.0 110:1104.0 111:1111.0 112:417.0 113:2639.0 114:28715.0 115:5538.0 116:5143.0 117:46121.0 118:4935.0 119:5857.0 120:563.0 121:271.0 122:71.0 123:1…				0.444444	43	31		220	509	525	338	235	221	492	106	381	329	185	715	75	193	531	189	545	69	822	177	58	161	69	608	372	122	126	224	153	234	119	146	337	68	43	190	110	234
1661	631457	174	1661	85:5066.0 86:90202.0 87:9563.0 88:12245.0 89:1089.0 90:312.0 93:5.0 95:178.0 96:159.0 97:1143.0 98:4199.0 99:4660.0 100:46278.0 101:7513.0 102:10440.0 103:2705.0 104:659.0 105:9.0 106:310.0 108:4.0 109:158.0 110:577.0 111:439.0 112:15199.0 113:4665.0 114:6934.0 115:4758.0 116:7847.0 117:7818.0 118:1746.0 119:419.0 120:50.0 122:56.0 123:104.0 124:1379.0 125:251.0 126:3955.0 127:382.0 128:4739.0 12…				0.333333	81481	84091	78548	2675	348	60	1670	1456	499	2263	327	78	1003	1174	911	23	848	3307	25985	275	263193	383	406	12781	48509	57515	1400	139	133878	596	693	402	104	4800	222508	175	276056	85	41	4433	391
1064	594945	117	1064	85:2612.0 86:2545.0 87:45733.0 88:44013.0 89:24434.0 90:2017.0 91:921.0 92:316.0 93:118.0 94:54.0 96:90.0 97:224.0 98:50.0 99:2686.0 100:561.0 101:102529.0 102:14514.0 103:177816.0 104:15569.0 105:12095.0 106:376.0 107:279.0 111:97.0 112:59.0 113:42.0 114:436.0 115:8036.0 116:197720.0 117:393165.0 118:47689.0 119:23184.0 120:1128.0 121:155.0 127:44.0 129:270.0 130:264.0 131:5599.0 132:1056.0 133:…				0.955556	4642	5557	6378	2780	11201	3474	16558	4536	6761	7525	2452	5067	4740	7854	6857	3148	10828	8247	8144	7867	10626	7518	7811	3234	5808	2808	6130	3946	9874	4473	7981	4668	8606	7492	2858	6371	4175	2922	6474	5016	6731
1029	220340	85	1029	85:9163.0 86:445.0 90:20.0 91:64.0 93:19.0 97:49.0 98:534.0 99:746.0 102:20.0 106:25.0 108:19.0 111:69.0 112:442.0 113:885.0 120:34.0 123:14.0 126:184.0 127:514.0 128:77.0 138:13.0 139:15.0 148:32.0 156:25.0 170:66.0 180:15.0 181:13.0 315:16.0 334:29.0 467:19.0 486:16.0				0.0888889	5120	2831	4342	15656	3742	3690	4042	2783	2081	1792	2614	4632	2816	4689	8954	14886	4797	2240	4176	2040	3303	1733	1703	2329	2596	1984	3632	3623	3095	3031	2440	3841	3000	3214	9390	901	937	2334	4739	3147	2878
892	478262	155	892	88:22.0 91:174.0 106:42.0 121:190.0 123:202.0 124:35.0 125:104.0 137:66.0 138:70.0 139:149.0 153:176.0 155:4152.0 156:191.0 157:122.0 171:1500.0 172:118.0 173:23.0 175:19.0 181:32.0 197:80.0 199:33.0 227:179.0 397:19.0 430:27.0 474:19.0 492:19.0				0.311111	496	761	636	355	1350	514	1772	391	258	276	86	1607	349	420	276	424	2666	1384	1344	1493	1928	582	1634	285	1179	1077	492	936	2122	626	647	928	733	725	168	946	467	762	1302	788	1142
592	514932	142	592	85:277.0 86:159.0 87:88.0 89:124.0 92:69.0 95:29.0 96:75.0 98:149.0 99:580.0 100:416.0 101:145.0 102:96.0 103:188.0 104:36.0 107:34.0 111:30.0 112:39.0 113:124.0 114:49.0 116:119.0 117:406.0 118:68.0 119:68.0 122:7.0 125:49.0 126:138.0 127:201.0 128:95.0 130:149.0 131:263.0 132:46.0 133:325.0 140:67.0 141:61.0 142:7152.0 143:1057.0 144:313.0 145:88.0 147:2124.0 148:465.0 150:52.0 152:42.0 153:41.…				0.0666667	47	779	44	44	228	213	178	194	288	156	40	197	15	273	64	55	279	160	68	258	126	177	101	344	197	1036	223	201	776	32	335	44	294	148	139	130	663	532	128	150	459
453	280176	86	453	85:2866.0 86:48433.0 87:4176.0 89:655.0 91:1047.0 92:155.0 95:67.0 96:510.0 97:153.0 98:109.0 99:175.0 101:162.0 102:486.0 103:1914.0 104:760.0 105:393.0 106:217.0 114:153.0 116:224.0 118:384.0 121:58.0 126:283.0 128:481.0 129:854.0 130:913.0 131:625.0 132:367.0 142:316.0 144:105.0 146:2081.0 151:48.0 152:30.0 153:64.0 158:64.0 159:53.0 160:86.0 161:68.0 165:900.0 166:125.0 170:1061.0 171:585.0 1…				0.466667	904	1323	430	10501	9777	11782	6863	5000	1131	1067	9519	11219	8359	4909	7443	13783	833	989	4641	3362	2680	3774	8047	5048	6352	3246	12577	13668	683	22769	6480	6258	6631	20090	22591	10046	1023	6767	9833	2637	10148
307	637461	174	307	85:52.0 86:1766.0 87:97.0 88:206.0 94:40.0 98:68.0 100:844.0 101:41.0 102:338.0 103:144.0 114:32.0 116:93.0 117:70.0 129:26.0 130:458.0 131:200.0 132:25.0 141:21.0 142:13.0 143:27.0 144:55.0 146:218.0 149:72.0 156:1031.0 157:77.0 160:54.0 164:17.0 168:223.0 170:30.0 172:89.0 173:56.0 174:5443.0 175:795.0 176:285.0 177:28.0 184:40.0 186:47.0 198:14.0 200:927.0 201:6.0 207:28.0 216:29.0 217:16.0 23…				0.955556	423	2670	1237	2698	28980	24035	25315	34447	14417	5115	1459	52252	1038	56103	11029	3581	2800	9028	8293	40731	6522	49363	41356	73996	28097	59048	59064	62852	3521	5656	31149	1034	32358	34844	8323	40695	4702	124297	2967	10388	80139
299	430778	104	299	85:444.0 86:538.0 87:1293.0 88:1506.0 89:78.0 90:76.0 91:388.0 94:28.0 98:134.0 99:252.0 100:225.0 102:430.0 103:672.0 104:19725.0 105:1094.0 106:503.0 109:56.0 112:50.0 114:462.0 115:157.0 116:2208.0 118:58.0 121:15.0 122:24.0 127:460.0 128:89.0 129:154.0 130:3896.0 131:3518.0 132:69.0 133:218.0 140:93.0 143:93.0 144:70.0 146:357.0 147:563.0 158:78.0 159:97.0 173:331.0 178:1359.0 179:96.0 188:15…				0.4	126	331	239	1065	1933	1723	3062	878	384	197	1528	2902	1624	1436	678	1562	565	102	1198	4028	187	4181	4426	1238	5251	777	2638	2338	488	2815	1483	1058	1627	3374	2469	3963	470	941	969	620	2257
168	878989	122	168	85:766.0 91:896.0 92:145.0 93:1368.0 94:1730.0 95:1772.0 96:3618.0 97:6361.0 98:1759.0 99:131.0 103:55.0 104:23.0 105:404.0 106:247.0 107:712.0 108:1348.0 109:747.0 110:2205.0 111:2234.0 112:1302.0 114:49.0 119:229.0 120:222.0 121:306.0 122:5497.0 123:1445.0 124:1560.0 125:862.0 126:347.0 128:42.0 129:33.0 130:36.0 132:25.0 133:231.0 134:281.0 135:236.0 136:4013.0 137:1139.0 138:966.0 139:309.0 1…				0.244444	773	783	1162	447	7570	418	1412	276	2267	5679	34	812	9	97	14	458	617	247	525	191	1068	66	395	44	336	59	5432	236	136	42	1269	7	226	140	16	79	76	21	2627	1476	292
137	246162	204	137	85:280.0 86:863.0 87:415.0 88:205.0 90:120.0 100:239.0 101:103.0 102:415.0 103:1190.0 105:99.0 106:155.0 107:58.0 111:67.0 115:161.0 117:977.0 118:268.0 131:1230.0 132:256.0 133:749.0 136:65.0 143:24.0 147:26816.0 148:4288.0 149:1504.0 150:101.0 155:33.0 160:86.0 175:26.0 180:26.0 184:362.0 188:78.0 190:187.0 191:61.0 194:26.0 195:32.0 200:35.0 202:28.0 204:4031.0 205:466.0 206:177.0 219:180.0 22…				1	50607	22761	37225	17209	18765	8194	26337	7905	8802	13744	16043	9656	15031	7205	16582	19842	23940	12630	15496	14432	14097	11991	12924	3624	17348	4336	11318	5281	12782	22251	15699	34866	14654	19225	8205	8331	7657	2952	30692	39511	14004
134	974612	144	134	85:237.0 86:225.0 87:113.0 88:41.0 89:284.0 90:393.0 91:763.0 93:164.0 94:84.0 95:422.0 96:237.0 97:485.0 98:119.0 99:130.0 100:663.0 101:162.0 102:103.0 109:156.0 110:90.0 113:9.0 114:89.0 115:1137.0 116:5754.0 117:448.0 118:166.0 119:94.0 123:111.0 124:65.0 125:23.0 126:73.0 127:120.0 128:4434.0 129:482.0 130:423.0 131:12233.0 132:1190.0 133:272.0 134:106.0 136:146.0 137:50.0 138:74.0 139:25.0 …				0.311111	2133	263	3934	5393	20112	2625	3379	300	2567	4877	72	3661	92	179	79	2124	201	429	638	446	1655	66	842	137	688	73	13043	336	164	197	426	266	542	573	160	634	60	29	9186	8754	822
91	221732	100	91	86:379.0 87:581.0 89:1002.0 90:211.0 99:101.0 100:5992.0 101:1275.0 103:802.0 104:929.0 105:199.0 106:77.0 116:205.0 119:491.0 120:111.0 132:300.0 146:35.0 147:10413.0 148:1705.0 149:820.0 150:49.0 166:86.0 171:61.0 182:15.0 190:2322.0 240:45.0 259:417.0 260:71.0 261:56.0 385:22.0 436:12.0				0.0444444	2432	2844	3074	9730	1797	1088	2005	655	737	1239	1260	1663	6190	1327	1001	3295	1491	5089	2194	1813	1285	2163	1893	588	1637	463	1022	9660	423	2758	1670	1523	2392	2011	1289	1008	917	447	3536	2422	1157
62	247887	85	62	85:10329.0 86:797.0 93:23.0 94:23.0 95:51.0 96:37.0 97:188.0 98:833.0 99:948.0 100:561.0 103:121.0 106:67.0 108:83.0 111:50.0 112:561.0 113:1229.0 114:175.0 126:398.0 127:1435.0 128:239.0 129:25.0 133:70.0 137:28.0 138:21.0 139:36.0 141:48.0 142:36.0 150:16.0 152:31.0 156:33.0 158:25.0 159:25.0 163:24.0 168:30.0 170:61.0 171:15.0 177:21.0 182:18.0 188:17.0 225:39.0 260:13.0 269:14.0 302:12.0 410:…				0.333333	5511	2872	3752	1709	1960	1033	3819	1461	1362	1980	2532	1936	2363	1048	2879	2496	4447	1995	3960	1395	3162	1318	898	759	1576	594	1362	774	3009	2407	2035	4589	2290	3125	917	1320	599	606	4722	3157	3165
39	397287	97	39	85:1369.0 86:60.0 87:1902.0 88:75.0 89:239.0 90:86.0 91:228.0 92:122.0 93:30.0 94:25.0 95:625.0 96:508.0 97:14829.0 98:1197.0 99:564.0 101:33.0 102:64.0 104:34.0 109:2794.0 110:604.0 111:2648.0 112:266.0 113:732.0 114:679.0 115:10456.0 116:522.0 127:6875.0 128:2127.0 129:3349.0 130:179.0 131:262.0 132:21.0 138:14.0 139:14.0 141:74.0 143:23.0 144:88.0 145:8316.0 146:729.0 149:45.0 153:22.0 157:68.…				0.0666667	1219	897	958	807	638	502	1133	485	747	453	411	469	607	179	564	506	2041	621	711	1350	538	1262	980	149	1703	165	554	329	885	779	647	1018	548	702	341	1688	546	144	685	1253	594
[truncated: 4 more columns]

## Sheet: CVF LCMS
							Label	103756	106769	111047	119267	226303	122974	226874	233868	227761	230844	236738	231284	237533	258708	236256	251073	270558	235827	239925	267434	258753	270524	276826	272237	276877	283505	272747	276844	282940	277188	299967	305989	311867	307975	312343	320150	312444	320410	328867	311595	316216	320952
							Sample #	90	91	92	93	94	95	96	97	98	99	100	101	102	103	104	105	106	107	108	109	110	111	112	113	114	115	116	117	118	119	120	121	122	123	124	125	126	127	128	129	130	131
							Species	Human	Human	Human	Human	Human	Human	Human	Human	Human	Human	Human	Human	Human	Human	Human	Human	Human	Human	Human	Human	Human	Human	Human	Human	Human	Human	Human	Human	Human	Human	Human	Human	Human	Human	Human	Human	Human	Human	Human	Human	Human	Human
							Organ	CV Fluid	CV Fluid	CV Fluid	CV Fluid	CV Fluid	CV Fluid	CV Fluid	CV Fluid	CV Fluid	CV Fluid	CV Fluid	CV Fluid	CV Fluid	CV Fluid	CV Fluid	CV Fluid	CV Fluid	CV Fluid	CV Fluid	CV Fluid	CV Fluid	CV Fluid	CV Fluid	CV Fluid	CV Fluid	CV Fluid	CV Fluid	CV Fluid	CV Fluid	CV Fluid	CV Fluid	CV Fluid	CV Fluid	CV Fluid	CV Fluid	CV Fluid	CV Fluid	CV Fluid	CV Fluid	CV Fluid	CV Fluid	CV Fluid
							Treatment	T0A	T1A	T2A	T1A	T2A	T0A	T1A	T2A	T0A	T1A	T2A	T0A	T1A	T2A	T0A	T1A	T2A	T0A	T1A	T2A	T0A	T1A	T2A	T0A	T1A	T2A	T0A	T1A	T2A	T0A	T0A	T1A	T2A	T0A	T1A	T2A	T0A	T1A	T2A	T0A	T1A	T2A
							File ID	Whiteson131_posCSH_103756_090.d	Whiteson133_posCSH_106769_091.d	Whiteson123_posCSH_111047_092.d	Whiteson130_posCSH_119267_093.d	Whiteson103_posCSH_226303_094.d	Whiteson098_posCSH_122974_095.d	Whiteson120_posCSH_226874_096.d	Whiteson109_posCSH_233868_097.d	Whiteson113_posCSH_227761_098.d	Whiteson090_posCSH_230844_099.d	Whiteson112_posCSH_236738_100.d	Whiteson118_posCSH_231284_101.d	Whiteson105_posCSH_237533_102.d	Whiteson092_posCSH_258708_103.d	Whiteson124_posCSH_236256_104.d	Whiteson132_posCSH_251073_105.d	Whiteson117_posCSH_270558_106.d	Whiteson121_posCSH_235827_107.d	Whiteson095_posCSH_239925_108.d	Whiteson111_posCSH_267434_109.d	Whiteson107_posCSH_258753_110.d	Whiteson114_posCSH_270524_111.d	Whiteson101_posCSH_276826_112.d	Whiteson094_posCSH_272237_113.d	Whiteson116_posCSH_276877_114.d	Whiteson102_posCSH_283505_115.d	Whiteson097_posCSH_272747_116.d	Whiteson122_posCSH_276844_117.d	Whiteson129_posCSH_282940_118.d	Whiteson119_posCSH_277188_119.d	Whiteson134_posCSH_299967_120.d	Whiteson128_posCSH_305989_121.d	Whiteson126_posCSH_311867_122.d	Whiteson115_posCSH_307975_123.d	Whiteson104_posCSH_312343_124.d	Whiteson108_posCSH_320150_125.d	Whiteson127_posCSH_312444_126.d	Whiteson099_posCSH_320410_127.d	Whiteson110_posCSH_328867_128.d	Whiteson125_posCSH_311595_129.d	Whiteson096_posCSH_316216_130.d	Whiteson100_posCSH_320952_131.d
Identifier	Annotation	InChI Key	Species	count	ESI mode	m/z	RT	Peak Height	Peak Height	Peak Height	Peak Height	Peak Height	Peak Height	Peak Height	Peak Height	Peak Height	Peak Height	Peak Height	Peak Height	Peak Height	Peak Height	Peak Height	Peak Height	Peak Height	Peak Height	Peak Height	Peak Height	Peak Height	Peak Height	Peak Height	Peak Height	Peak Height	Peak Height	Peak Height	Peak Height	Peak Height	Peak Height	Peak Height	Peak Height	Peak Height	Peak Height	Peak Height	Peak Height	Peak Height	Peak Height	Peak Height	Peak Height	Peak Height	Peak Height
11.72_729.65_11.75_724.69	1_CE (22:1) iSTD	SQHUGNAFKZZXOT-JWTURFAQSA-N	[M+NH4]+_[M+Na]+	164	ESI (+)	729.652_724.6948	11.735	5824206	5928825	5650855	5798720	5812430	5704782	5844733	5894960	6287702	5861896	5943779	6197327	6410056	6351984	6192455	6450966	6024836	5659597	5675322	5872147	5931743	6046170	6165315	5856350	5364212	5855960	5828182	5522263	5902246	5920468	5468564	6144004	5867441	5638818	5998930	6358962	6132608	5984832	5990610	6012205	5713098	6049283
6.00_552.53_6.01_574.52_6.00_534.52	1_Ceramide C17 iSTD	ICWGMOFDULMCFL-QKSCFGQVSA-N	[M+H]+_[M+Na]+_[M+H-H2O]+	164	ESI (+)	552.5349_574.5162_534.5238	6.00333	852697	779437	773767	829026	833207	784335	826827	729870	953560	852282	1052032	862410	808727	814828	790018	803411	869905	808906	696756	718965	726425	788898	759337	723561	780439	742518	902558	854610	721324	839147	782853	892374	781062	770146	728352	813390	880188	746557	787403	780038	682215	721162
4.81_376.39	1_Cholesterol d7 iSTD	HVYWMOMLDIMFJA-IFAPJKRJSA-N	[M-H2O+H]+	164	ESI (+)	376.395	4.81	103836	99496	105112	95373	102249	94724	107427	89766	41407	60977	37425	89449	94227	106147	87856	106161	57258	97203	59814	58624	97351	80497	92090	90740	91185	93670	34340	73431	97313	72917	93646	61984	94614	95926	91514	105456	80852	101620	97986	87022	74099	91076
0.76_341.28	1_CUDA (pos) iSTD	HPTJABJPZMULFH-UHFFFAOYSA-N	[M+H]+	164	ESI (+)	341.278	0.76	1322616	1324182	1261018	1227886	1262887	1254403	1308324	1198942	1239614	1176742	1182044	1317467	1257074	1273585	1181986	1210964	1190892	1248885	1093368	1143136	1100397	1209864	1218021	1152086	1237044	1161463	1188739	1265211	1284180	1213793	1239276	1263121	1168234	1235611	1201343	1330533	1363182	1207962	1229690	1152893	1158965	1127151
4.27_474.41_4.27_479.37	1_DG (12:0/12:0/0:0) iSTD	OQQOAWVKVDAJOI-VWLOTQADSA-N	[M+NH4]+_[M+Na]+	164	ESI (+)	474.4146_479.3741	4.27	314041	327473	309057	347426	316823	300803	342362	267791	349959	348580	352152	382113	319918	359915	350940	345569	344247	351394	296531	297973	313951	340908	308157	305706	314649	329853	330798	372135	294234	353045	308025	353954	313562	307326	334173	365415	386630	333212	320962	309729	279913	347687
3.16_416.34_3.16_421.29	1_DG (18:1/2:0/0:0) iSTD	PWTCCMJTPHCGMS-YRBAHSOBSA-N	[M+NH4]+_[M+Na]+	164	ESI (+)	416.3353_421.2912	3.16	2038494	1961608	1988353	2215189	2083411	2161251	2224175	2072584	2294172	2172555	2345112	2289113	2120740	2171377	2329293	2038898	2312814	2418976	2031850	2046407	2208637	2325174	2100917	1985400	2188357	2116656	2222873	2496826	1954473	2350821	2202567	2177849	2174524	2062354	2262383	2187075	2502188	2036573	2177786	2088521	2028922	2156180
1.83_510.35	1_LPC (17:0) iSTD	SRRQPVVYXBTRQK-XMMPIXPASA-N	[M+H]+	164	ESI (+)	510.354	1.83	1629990	1487774	1452524	1554384	1629828	1517078	1606294	1408325	1603948	1617580	1467822	1755741	1573172	1685502	1447414	1517934	1585894	1525920	1264582	1311659	1346992	1591805	1559272	1385892	1490818	1413992	1399151	1668747	1292950	1531518	1460789	1570450	1365718	1550257	1464697	1603669	1867994	1501954	1615655	1475487	1311402	1470091
1.33_466.29	1_LPE (17:1) iSTD	LNJNONCNASQZOB-HEDKFQSOSA-N	[M+H]+	164	ESI (+)	466.293	1.33	323196	279397	300972	305027	333883	290510	304234	287132	310595	305126	298889	340073	264968	304118	313198	309126	314439	325593	266983	271637	259665	298716	269010	277204	304015	299726	285453	330052	264584	310532	300565	316303	279353	297669	290864	312926	332872	275858	311447	283632	266602	278323
3.03_367.28_3.03_362.33_3.03_345.30	1_MG (17:0/0:0/0:0) iSTD	SVUQHVRAGMNPLW-UHFFFAOYSA-N	[M+NH4]+_[M+Na]+_[M+H]+	164	ESI (+)	367.2819_362.3253_345.2996	3.03	842825	858567	821348	811773	832277	783816	848254	793597	820498	804986	776895	899587	845913	956399	812364	818983	837379	851863	730993	773426	794386	842702	848356	768751	803459	745224	761252	812488	797726	786352	758055	841750	781868	790591	763706	847957	830099	776130	822273	839760	702774	767288
3.51_636.46	1_PC (25:0) iSTD	FCTBVSCBBWKZML-WJOKGBTCSA-N	[M+H]+	164	ESI (+)	636.459	3.51	68342	61777	57924	66999	62052	63626	63293	58015	62577	65374	58494	66434	59366	67900	61937	61704	59811	64378	54084	57781	57601	62545	63772	55097	60770	55656	57800	67801	56371	58955	57354	61562	57930	62586	60095	62639	65798	56845	65641	56223	51440	53873
6.33_720.55	1_PE (17:0/17:0) iSTD	YSFFAUPDXKTJMR-DIPNUNPCSA-N	[M+H]+	164	ESI (+)	720.553	6.33	333697	330525	348573	357410	358890	348901	332345	390459	414728	391714	400553	425310	399743	407705	391522	408285	424454	412605	343519	357961	360672	381213	397928	363566	399103	360931	378039	431064	362666	392210	411647	426755	385672	389360	390159	399742	447947	395279	420235	417211	351426	370061
5.10_717.59	1_SM (d35:1) iSTD	YMQZQHIESOAPQH-JXGHDCMNSA-N	[M+H]+	164	ESI (+)	717.59	5.1	214633	209919	200937	214369	212597	198255	222180	197435	277045	227461	279225	227281	209872	219011	198670	209750	224843	209682	185010	194352	186381	209933	205689	194370	213660	195504	255337	230003	184409	211624	201248	230290	191459	204503	195961	205531	235703	202806	205656	192884	171192	187477
1.05_286.27	1_Sphingosine (d17:1) iSTD	RBEJCQPPFCKTRZ-LHMZYYNSSA-N	[M+H]+	164	ESI (+)	286.274	1.05	348491	319090	306777	332276	339125	319107	312065	315028	382415	317843	337255	337806	226603	318836	263556	301027	327773	361693	300521	304186	294341	342468	290342	274902	302450	319159	341067	361658	306755	351588	312647	329151	324311	261826	331065	319392	357008	272284	331597	336937	295816	311512
11.06_874.79_11.02_869.83	1_TG (17:0/17:1/17:0) d5 iSTD	OWYYELCHNALRQZ-ADIIQMQPSA-N	[M+NH4]+_[M+Na]+	164	ESI (+)	874.7871_869.8317	11.04	257805	314793	265484	297504	275195	284237	251524	431464	797910	550648	712340	347564	631285	544686	553698	552422	622089	492784	418500	431712	445350	451054	555606	456948	538817	486882	615248	567077	493792	391514	482563	580746	437120	477012	499253	591798	559832	546180	521297	561010	418636	483995
6.03_586.50_6.02_610.54	1_Ceramide (d18:1/17:0) iSTD	ICWGMOFDULMCFL-QKSCFGQVSA-N	[M+Cl]-_[M+Hac-H]-	164	ESI (-)	586.4990_610.5434	6.025	734865	563360	544633	661988	590805	579795	633166	599641	793098	703190	923902	659078	649399	619707	663386	629547	692552	598516	597100	644612	646741	637453	636126	571623	629195	556723	795886	605585	556995	614772	567723	703613	578806	626111	621203	574923	604853	593755	599715	587416	528739	554485
0.58_339.27	1_CUDA iSTD	HPTJABJPZMULFH-UHFFFAOYSA-N	[M-H]-	164	ESI (-)	339.266	0.58	92058	66723	63483	71619	70166	68934	77762	71725	66755	68807	75352	75198	74634	72238	73938	67976	71293	67356	64780	69131	74863	70770	71843	70438	72804	62466	75979	68736	67413	70334	59364	66601	65476	73844	66907	66083	66609	74683	68468	66209	67783	66413
2.33_258.25	1_FA (16:0)-d3 iSTD	IPCSVZSSVZVIGE-FIBGUPNXSA-N	[M-H]-	164	ESI (-)	258.253	2.33	267429	191818	174996	254160	146630	229794	265862	171343	255951	217940	58770	227928	245175	312018	236254	248641	231379	212519	223775	196885	253873	245194	296645	267585	237156	192533	260470	221934	178236	198919	224483	265351	224413	253046	252980	210524	224370	258511	243185	261075	158002	223321
1.82_568.36	1_LPC (17:0) iSTD	SRRQPVVYXBTRQK-XMMPIXPASA-N	[M+Hac-H]-	164	ESI (-)	568.363	1.82	108099	77498	69032	90469	74224	71981	80120	76623	75068	75432	79604	81818	82194	80531	82422	86165	76886	74531	68486	68343	83850	77726	78840	79607	80760	69980	71868	75149	74621	72290	81299	81419	80457	83268	79161	74411	81204	78652	77278	88202	59612	70777
1.32_464.28	1_LPE (17:1) iSTD	LNJNONCNASQZOB-HEDKFQSOSA-N	[M-H]-	164	ESI (-)	464.279	1.32	134002	81569	78882	103767	90433	81920	99988	90183	85479	83436	95355	99940	79234	85674	103838	95744	91767	90132	75808	82557	94704	87104	76833	88378	94798	78900	82111	86175	86150	88505	92007	94782	94802	89951	95001	79566	87992	79325	86530	103107	64388	78159
3.04_403.31	1_MAG (17:0/0:0/0:0) iSTD	SVUQHVRAGMNPLW-UHFFFAOYSA-N	[M+Hac-H]-	164	ESI (-)	403.309	3.04	1129332	899914	816278	1008131	857526	838162	929547	852340	859280	847015	893367	935120	940130	911582	942132	957640	883208	854814	781870	815161	936334	896147	898170	838493	908002	805939	823523	843490	874189	843332	828073	923613	920206	887460	877708	828758	908475	876694	842565	932242	743306	845976
3.53_694.47	1_PC (12:0/13:0) iSTD	FCTBVSCBBWKZML-WJOKGBTCSA-N	[M-H]-	164	ESI (-)	694.466	3.53	6288	4466	3756	5355	4231	4110	4771	4467	4021	4498	4469	4931	4937	4691	4514	4996	4424	4396	3698	3975	4657	4639	4564	3968	4561	4245	4063	4083	4443	4079	4511	4288	4704	4825	4599	4201	4575	4065	4705	4850	3826	3738
6.32_718.54	1_PE (17:0/17:0) iSTD	YSFFAUPDXKTJMR-DIPNUNPCSA-N	[M-H]-	164	ESI (-)	718.54	6.32	88110	62430	61508	82015	69561	68394	65412	76223	72731	75431	72519	79004	79584	81671	81189	80093	76740	78448	69639	67390	76848	70257	78607	77740	74446	70877	69737	72866	73182	71387	76508	77446	76609	76700	79902	75490	77109	79092	79738	87284	65600	73302
5.11_749.54	1_PG (17:0/17:0) iSTD	ZBVHXVKEMAIWQQ-QPPIDDCLSA-N	[M-H]-	164	ESI (-)	749.536	5.11	1074352	771700	777679	992280	871146	810299	903825	853832	875468	859671	877567	902847	868121	803010	935045	914260	866772	902810	783384	798414	915449	817489	877546	855638	909977	809810	815166	885259	845560	829462	810744	846710	864737	877165	895617	811443	873944	807070	880890	909146	760288	816013
5.14_775.60	1_SM (d18:1/17:0) iSTD	YMQZQHIESOAPQH-JXGHDCMNSA-N	[M+Hac-H]-	164	ESI (-)	775.597	5.14	10100	9218	8239	9085	7860	8044	8946	8340	9141	8010	9970	9161	8364	8747	8586	9051	8514	8610	7032	7789	9279	8566	7964	7462	8693	7509	7981	8781	7533	8123	8565	7984	7462	8576	8218	8508	8706	7941	8515	7840	6344	7147
0.60_328.25	Acylcarnitine 11:1;	KTWZODJOQFVYRN-ZHACJKMWNA-O	[M+H]+	160	ESI (+)	328.25	0.6	6063		1738	4394	2020	3860	2959	4131		2180	3007	4587	3802	5347	5569	4360	3262	3749	3569	1558	4753	3038	2508	4812	5730	3555	3863	7258	3349	3137	2382	3782	6685	3794	3170	3262	5642	3432	3356	6172	3187	1913
0.58_316.25	Acylcarnitine C10:0	LZOSYCMHQXPBFU-UHFFFAOYSA-N	[M+H]+	157	ESI (+)	316.252	0.58	6837	6068	4502	7080	8102	6561	5605	5683	4547	5266	5825	4537	4280	7167	6798	3897	5044	28437	4833	4723	6837	3856	6071	6686	7513	6412	5079	11863	3852	5065	6117	5934	7065	5425	6947	6538	5144	4058	8003	3785	7152	3758
0.54_314.23	Acylcarnitine C10:1	GOOOCIIXFLVRAG-UHFFFAOYSA-N	[M+H]+	161	ESI (+)	314.228	0.54	4824	4772	3098	6063	5171	8953	4074	5044	4395	4547	5058	5529	4459		4452	7114	5769	4316	4358	4298	8515	5378	6869	3565	5741	5288	4667	7849	7340	5197	6406	2838	5531	5416	5768	3897	4304	4854	4946	5913	4131	4638
0.75_344.27	Acylcarnitine C12:0	FUJLYHJROOYKRA-QGZVFWFLSA-N	[M+H]+	159	ESI (+)	344.273	0.75	6585	6472	5453	7062	7027	6350	8341	5629	8310	6535	9380	5962	5980	6127	4501	6914	6440	80658	9418	13553	6475	5860	6686	4796	5209	5945	7008	4859	5320	8145	5657	9183	6575	8302	6651	6024	8572	5976	8009	5684	6086	4577
0.71_368.27	Acylcarnitine C14:2	HXOGMKPCIDSSKJ-NKBLVAAJSA-N	[M+H]+	118	ESI (+)	368.274	0.71				1469	2755		2925			1326			1751	2272			2207	3536		1681			1682		2341	2257	2919	6840			2113	2557		1869					1908	1582	2435	1452
1.59_400.34	Acylcarnitine C16:0	XOMRRQXKHMYMOC-OAQYLSRUSA-N?	[M+H]+	99	ESI (+)	400.338	1.59				3974	4737	11100	5890	5818	134716	19579	154994	7621	5018	3917	11360	2955	58136	15973	64849	102602	1961	2021	3287	3116	7375	10469	7563	5963		37558	17674	109524	4975	5027	12311	5278	2001		9161	5659	3924	3147
2.35_428.37	Acylcarnitine C18:0	FNPHNLNTJNMAEE-UHFFFAOYSA-N	[M+H]+	130	ESI (+)	428.368	2.35			1602	7121	5868	11302	5221	7528	173277	33983	222776	15164	8728	5543	14304	4169	74529	8522	43309	66118	1080	2654	2591	3651	7851	9921	18073		1982	36589	18050	131359	1931	5744	14950	5211			10838	3845	5427	4650
1.73_426.35	Acylcarnitine C18:1	HITOYGLMAFIRNI-YSESTWPTSA-N	[M+H]+	123	ESI (+)	426.351	1.73	3900		2364	5909	2612	7549	3704	2748	81694	14826	94861	8477	6499	3943	2593	5224	20064	7541	26681	37419	3430	4768	5530	4457	1808	8130	9741	11241	3571	20980	10894	52516	1545	5593	1743	5010	3376		3845	3417	5137	4232
1.31_424.35	Acylcarnitine C18:2	MJLXQSQYKZWZCB-DQFWFXSYSA-N	[M+H]+	158	ESI (+)	424.346	1.31	957	1236	2148	1695	2641	1933	2012	2229	13864	1325	8638	3356	1796	2059	2746	1950	4312	3094	4825	5570	2571	2091	1690	2872	2050	2492	2939	2598	560	6055	3532	11756	2037	2483	2265	2013	1447	2111	2082	1256	2453	2351
0.57_286.21	Acylcarnitine C8:1	YMIVWYONPRZBEJ-LXKVQUBZSA-N	[M+H]+	163	ESI (+)	286.214	0.57	6268	5893	4066	8916	6771	6751	7044	4117	6630	4163	6580	5782	6997	10620	7383	6859	6588	5289	3706	4282	3001	6812	4982	9080	8433	3665	5946	12312	3619	6326	3673	6038	5538	5624	7028	4283	9496	5992	4975	5393	11516	3750
10.44_666.62_10.45_671.57	CE (18:2)	NAACPBBQTFFYQB-LJAITQKLSA-N	[M+NH4]+_[M+Na]+	164	ESI (+)	666.6159_671.5746	10.445	2459	3914	2394	3525	3053	1935	4326	3805	2499	3960	3497	2759	4359	3565	2987	3836	2316	3401	3002	3144	3011	4091	4895	3323	3281	3357	23357	6396	3465	2561	2692	3300	2581	3323	3779	2207	4143	3429	2516	3205	4403	4243
10.18_690.62_10.18_695.57	CE (20:4)	IMXSFYNMSOULQS-BEDFLICRSA-N	[M+NH4]+_[M+Na]+	162	ESI (+)	690.6178_695.5731	10.18	2129	1059	1976	1117	873	678	1460	1074	1092	1225	1396	2579	1059	819	1629	1118	702	1560	1606	1945		1396	1727	1083	1456	1026	11582	2081	1231	1415	1150	2552	1460	1805	924	1193	1531	979	1425	1858	1565	3689
5.01_568.49_5.00_544.45	Ceramide (d32:1)	ZKRPGPZHULJLKJ-JHRQRACZSA-N?	[M+Cl]-_[M+Hac-H]-	160	ESI (-)	568.494_544.4496	5.005	219	287		847	352	579	212	261	5152	1824	6736	1536	604	283	1110	396	2166	863	3017	3563	214	902	685	399	325	225	6711	940	102	2918	517	1638	541	257	588	109	1356	268	415	332	664	155
5.34_558.47_5.34_582.51	Ceramide (d33:1)	QBFXCLDNTKBAPQ-STSAHMJASA-N	[M+Cl]-_[M+Hac-H]-	164	ESI (-)	558.4652_582.5097	5.34	1815	1770	1113	3223	1406	2975	1707	1676	14614	4835	13986	3391	2352	1636	2834	1516	4388	2079	5157	5754	1413	2916	1731	1909	1446	1543	13580	2758	1126	6051	2079	3689	1930	1756	2440	1176	4369	1264	1972	1579	1813	1354
5.91_574.50	Ceramide (d34:0)	GCGTXOVNNFGTPQ-JHOUSYSJSA-N	[M+Cl]-	164	ESI (-)	574.497	5.91	1010	1028	386	1781	676	1900	841	1064	31327	9304	51327	3962	1466	812	3264	880	11542	2634	6647	9594	1432	6147	1649	908	798	586	38294	3426	458	9338	1825	6880	1233	1325	1680	415	6763	471	1836	1378	2255	887
5.94_598.54	Ceramide (d34:0)	GCGTXOVNNFGTPQ-JHOUSYSJSA-N	[M+Hac-H]-	164	ESI (-)	598.539	5.94	668	920	612	1119	743	849	879	594	12130	4723	22305	1904	968	787	1722	533	4483	1147	3110	3645	728	3043	879	900	1046	967	18247	1645	882	3971	910	2743	657	779	779	615	3100	932	548	585	959	829
5.68_572.48_5.68_596.53	Ceramide (d34:1)	YDNKGFDKKRUKPY-TURZORIXSA-N	[M+Cl]-_[M+Hac-H]-	164	ESI (-)	572.4817_596.5255	5.68	3167	6041	1367	22126	4357	13389	4321	4904	183452	62974	274641	40796	12349	4903	29143	5369	74683	13310	48813	66165	5687	26839	10821	7149	5300	2415	184593	22088	2751	91783	9375	54168	13452	8874	12428	2049	45723	2733	8073	10040	17799	5132
5.11_594.51_5.10_570.46	Ceramide (d34:2)	XXWRZIYYFPIQHE-XPAOSYCESA-N	[M+Cl]-_[M+Hac-H]-	161	ESI (-)	594.5117_570.4619	5.105	230	229		625	367	350	173	264	2005	831	1521	548	269	406	574	263	323	499	498	1058	314	1811	589	265	241	269	6105	920	163	1506	577	1113	1543	235	520	234	2086	256	288	347	593	201
6.37_600.51_6.37_624.56	Ceramide (d36:1)	MJQIARGPQMNBGT-WWUCIAQXSA-N	[M+Cl]-_[M+Hac-H]-	164	ESI (-)	600.5126_624.5562	6.37	2155	2209	1272	5116	1935	3402	1636	2299	35857	13152	51583	4350	3723	1243	1985	2113	8915	3745	10905	14629	2276	9011	3222	2672	2024	1592	40072	6897	1408	15089	3102	10462	4850	2267	3287	1138	4583	1720	1893	2233	1601	2120
7.08_628.54_7.07_652.59	Ceramide (d38:1)	XWBWIAOWSABHFI-NUKVNZTCSA-N	[M+Cl]-_[M+Hac-H]-	164	ESI (-)	628.5437_652.5880	7.075	538	619	321	1748	592	833	487	1059	10546	4133	14665	2211	798	614	1544	667	2403	774	2261	2743	536	2085	1016	544	381	421	9708	1923	445	3825	835	2006	611	668	701	255	2882	380	575	763	1236	418
7.43_642.56	Ceramide (d39:1)	WYSRACVJQVNCRW-PQPBPFPMSA-N	[M+Cl]-	162	ESI (-)	642.559	7.43	325	325	113	539	169	360	201	186	2237	710	2155	645	344	230	323	174	626	215	451	572	180	496	254	288	199	218	2200	507	177	553	178	481	188	284	163	149	633	256	255	209	289	179
7.97_658.59_7.97_682.63	Ceramide (d40:0)	SXPRAKSDHOEHIG-ZESVVUHVSA-N	[M+Cl]-_[M+Hac-H]-	164	ESI (-)	658.5905_682.6296	7.97	895	874	589	1887	671	1118	703	1343	18741	6611	25528	3488	1169	779	1618	847	3863	1137	3816	5098	897	3953	1011	869	766	481	12358	2677	549	2897	880	3413	771	760	944	527	3606	719	937	1216	1264	995
7.75_656.57_7.76_680.62	Ceramide (d40:1)	KEPQASGDXIEOIL-GLQCRSEXSA-N	[M+Cl]-_[M+Hac-H]-	164	ESI (-)	656.5746_680.6184	7.755	676	773	451	2658	528	1068	564	909	15255	5899	20101	3878	1549	832	2207	1056	4344	1040	2669	3629	843	3757	1647	520	535	419	16664	2955	672	4807	980	3808	1479	769	880	392	4063	516	818	1310	2285	749
7.71_644.59	Ceramide (d40:1)	KEPQASGDXIEOIL-GLQCRSEXSA-N	[M+Na]+	160	ESI (+)	644.592	7.71	1117	1109	1528	2208	879	1677	695	858	4567	933	8658	1874	1394		2181	1193	2608	1211	2370	1393	982	2518	1204	1054	1074	1282	7744	3574	663	3114	980	1884	1373	1167	1277	904	3507	878	1157	1273	2062	914
7.11_654.58	Ceramide (d40:2)	HILTUFAERVOALR-MQXYEJFFSA-N	[M-H]-	160	ESI (-)	654.576	7.11	214	182	106	303	252	116	150	110	1519	575	967	161	285	211	235	184	188	284	440	661	185	660	346	295	236	86	1870	376	82	640	155	470	269	149	253	123	598	133	168	307	255	156
8.01_670.59	Ceramide (d41:1)	NAJHAHQNQCNWOP-PUYNVXOJSA-N?	[M+Cl]-	155	ESI (-)	670.594	8.01	317	358	196	1070	292	520	146	269	7552	1724	8309	1701	507	276	822	294	1439	275	1074	1258	342	1003	421	287	296	182	6848	1155	168	721	260	1564	351	235	343	221	1860	296	461	393	508	332
8.07_694.64	Ceramide (d41:1)	NAJHAHQNQCNWOP-PUYNVXOJSA-N?	[M+Hac-H]-	157	ESI (-)	694.636	8.07	113	259	253	401	166	283	151	236	3242	989	3576	791	336	234	305	157	693	214	570	676	189	629	159	285	204	150	3079	562	133	628	288	747	180	174	202	136	962	137	235	255	304	177
8.59_686.62_8.59_710.67	Ceramide (d42:0)	BPLYVSYSBPLDOA-WVILEFPPSA-N	[M+Cl]-_[M+Hac-H]-	164	ESI (-)	686.6216_710.6660	8.59	1110	1864	633	4659	1507	2850	1328	1448	63459	21624	92394	11160	3523	1378	5805	1874	16611	4024	14696	18831	2296	8835	1545	1687	1875	965	44779	7462	1027	9669	2286	11347	1588	1602	2648	985	10804	1140	1917	2874	3578	1495
8.39_684.60_8.38_708.65	Ceramide (d42:1)	ZJVVOYPTFQEGPH-AUTSUKAISA-N	[M+Cl]-_[M+Hac-H]-	164	ESI (-)	684.6049_708.6494	8.385	1494	2110	741	4606	1382	2505	1132	1727	44444	15490	63508	12409	3973	2058	5622	1862	13188	2233	7036	8171	2101	9847	2591	1567	1321	1111	47957	7867	1124	11955	2426	12019	3368	1410	2167	892	12945	1338	2197	2900	5504	2011
8.34_632.63_8.34_672.62_8.35_650.64	Ceramide (d42:1)	ZJVVOYPTFQEGPH-AUTSUKAISA-N	[M+H]+_[M+Na]+_[M+H-H2O]+	164	ESI (+)	632.6318_672.6224_650.6427	8.34333	4799	5568	4023	9387	3934	6416	4457	3740	51219	20345	59455	14939	6897	4181	11161	3540	16609	5611	9795	11219	4623	13407	6093	4699	4770	3264	49018	18305	4272	16048	6817	16545	6545	4744	5119	3401	18397	3377	5498	7151	8709	4255
7.71_682.59_7.71_706.63	Ceramide (d42:2) A	VJSBNBBOSZJDKB-KPEYJIHVSA-N	[M+Cl]-_[M+Hac-H]-	159	ESI (-)	682.5929_706.6304	7.71	499	630	338	1896	859	883	277	634	8866	3479	16146	3198	1836	542	2073	586	3692	741	3681	6432	1813	6691	3367	648	1103	437	21441	3143	540	6085	1771	4659	4433	586	1290	245	3495	431	1703	1373	3298	1621
7.85_682.59_7.84_706.63	Ceramide (d42:2) B	VJSBNBBOSZJDKB-KPEYJIHVSA-N	[M+Cl]-_[M+Hac-H]-	130	ESI (-)	682.5900_706.6321	7.845		170	216	434	219	476		233	3288	1751	4311	1967	494	292	960		1823	254	598	1261	666	933	273	296	312		5843	905	177	1599	253	1632	1082	587	344		1555	139		324	1036	708
8.59_698.62_8.60_722.67	Ceramide (d43:1)	QHPYSHVSWAOLHS-PVNBSDFKSA-N	[M+Cl]-_[M+Hac-H]-	154	ESI (-)	698.6226_722.6664	8.595	178	614	77	1338	330	686	399	277	4913	2252	12591	3120	999	298	1323	401	2094	288	1752	1830	629	1946	274		506	164	8931	2660	282	2573	506	2527	115	525	354	329	4248	476	680	816	531
8.98_712.64_8.98_736.68	Ceramide (d44:1)	CJROVRTUSFQVMR-GVOPMEMSSA-N	[M+Cl]-_[M+Hac-H]-	164	ESI (-)	712.6377_736.6826	8.98	1388	2553	610	4413	1228	1979	1235	1119	38582	14812	60477	11693	3114	1488	5295	1647	12809	2066	5710	6890	1760	6340	1168	1109	1094	968	37525	10173	1297	9986	2096	9450	1102	1529	1911	623	14903	1191	2033	2275	3309	1417
4.84_369.35	Cholesterol	HVYWMOMLDIMFJA-DPAQBDIFSA-N	[M-H2O+H]+	164	ESI (+)	369.351	4.84	13899	30747	13276	47764	20760	41091	20637	26534	166332	126606	165270	75412	35934	22367	79008	23978	154232	45116	123084	145243	21826	82020	37124	30869	27173	23635	159024	88802	17788	125779	51877	152782	48591	30817	52979	20415	104216	14882	34289	39215	79641	31490
6.95_612.56_6.95_617.51	DG (34:1)	YEJYLHKQOBOSCP-OZKTZCCCSA-N	[M+NH4]+_[M+Na]+	164	ESI (+)	612.5553_617.5077	6.95	4323	4752	4750	4088	3123	6232	4093	4685	33707	11331	56046	5395	3600	3675	6448	4567	13430	4526	12585	16807	3921	8192	4650	4067	4483	3649	32600	6075	4716	11109	6410	14288	3993	5219	6535	5404	8185	4035	4941	4151	3996	4113
6.33_615.49	DG (34:2)	SVXWJFFKLMLOHO-YAIZGCQRSA-N?	[M+Na]+	120	ESI (+)	615.492	6.33	1715	2471			1853	3242	2348	1649	35175	11483	61148		1448	2265	2289	2603	13123	3587	10043	17808	2425	5931			1846	1801	26663	3164	1526	8786	2858	9321	2421	2294		2041	6370	2136	2578			1492
7.01_643.52	DG (36:2)	AFSHUZFNMVJNKX-LLWMBOQKSA-N	[M+Na]+	164	ESI (+)	643.521	7.01	3033	2575	2194	2980	2356	2774	1833	2561	13206	4557	22899	2260	2719	2975	4548	2869	5688	2675	2916	4565	2351	3228	2984	2906	2416	2669	13828	3129	2809	3994	3145	5478	2276	2085	2563	2833	3996	2353	2842	2199	2190	1904
6.47_641.51	DG (36:3)	BLZVZPYMHLXLHG-JOBMVARSSA-N	[M+Na]+	163	ESI (+)	641.511	6.47	1787	2905	1908	2309	1408	2558	2206	2350	10352	4334	16785	2733	2002	1860	3083	2163	4720	2071	3211	3735	1635	3354	1928	1847	1736	1637	15053	2397	1380	3361	1885	4361	1202	1693	2034	2078	3083	2333	1510	1633	2251	1822
2.10_267.23	FA (17:1)	QSBYPNXLFMSGKH-CMDGGOBGSA-N	[M-H]-	164	ESI (-)	267.233	2.1	743	1223	720	1140	698	1246	909	771	3506	1328	5890	824	780	1066	1180	625	1283	903	1706	1732	1004	3083	1744	760	907	646	10251	1782	784	2011	1012	2033	1048	596	846	527	2587	933	1205	638	582	697
2.56_281.25	FA (18:1)	ZQPPMHVWECSIRJ-KTKRTIGZSA-N	[M-H]-	164	ESI (-)	281.249	2.56	18898	20564	13968	26168	13894	18703	15876	10230	79133	33858	171468	16233	16295	21684	25101	15302	42200	18760	37219	43937	18911	64170	39994	14818	18356	11272	399194	31788	12541	58934	22387	55395	28827	15011	18292	10010	37875	15895	23015	18303	16160	16302
1.93_279.23	FA (18:2)	JBYXPOFIGCOSSB-XBLVEGMJSA-N	[M-H]-	164	ESI (-)	279.233	1.93	4605	5297	3019	4888	2268	4967	2398	1228	13544	5938	28549	4617	7724	5839	7459	3090	7682	4856	9493	10370	6775	31861	14673	3703	4441	2463	86009	11357	5785	24387	6874	15915	14755	2312	2737	1158	17101	3869	4126	3301	6173	4866
1.48_277.22	FA (18:3)	DTOSIQBPPRVQHS-PDBXOOCHSA-N	[M-H]-	164	ESI (-)	277.217	1.48	423	85	171	181	204	275	101	130	200	157	516	111	229	198	148	117	109	197	338	345	152	516	332	142	242	230	1263	391	72	376	294	341	416	199	192	121	290	159	215	205	252	263
3.25_309.28	FA (20:1)	BITHHVVYSMSWAG-KTKRTIGZSA-N	[M-H]-	164	ESI (-)	309.28	3.25	961	2434	704	2949	841	1924	826	998	21447	7358	43239	2084	1196	1088	2882	1119	10165	2136	7258	10473	1267	10730	3176	956	1157	833	56734	5708	2194	9021	1995	8905	2738	1102	2310	457	7881	1047	1562	1831	2451	1632
2.80_307.26	FA (20:2)	XSXIVVZCUAHUJO-HZJYTTRNSA-N	[M-H]-	162	ESI (-)	307.264	2.8	286	552	218	344	162	222	145	144	2473	826	6312	533	731	282	476	298	983	361	1091	1607	348	3953	1745	256	208	209	12968	1310	1048	1792	314	1253	1156	175	352	111	1705	149	235	564	1104	805
2.36_305.25	FA (20:3)	AHANXAKGNAKFSK-PDBXOOCHSA-N	[M-H]-	77	ESI (-)	305.249	2.36	116	86			74		168			152	222		138	112	145			237		322			195	167	110		1002			263	89	98		173			219		162	103
2.22_305.25	FA (20:3)	HOBAELRKJCKHQD-QNEBEIHSSA-N	[M-H]-	155	ESI (-)	305.249	2.22	236	235	291	762	478	613	796	1198	1497	764	4426	897	1086	709	1371	260	832	1403	4462	7186	686	3514	2774	559	593	637	17484	1172	264	5709	864	1190	2573	668	1002	232	589	244	912	389	2155	711
1.81_303.23	FA (20:4)	YZXBAPSDXZZRGB-DOFZRALJSA-N	[M-H]-	159	ESI (-)	303.233	1.81	113	128	69	635	224	513	376	500	833	398	1464	1491	1966	1030	1438	217	266	1088	6980	9319	962	3564	6184	949	787	277	35860	1508		11566	1450	1197	5997	726	1423	290	89	196	1100	291	5076	939
4.39_339.33	FA (22:0)	UKMSUNONTOPOIO-UHFFFAOYSA-N	[M-H]-	164	ESI (-)	339.327	4.39	8384	4195	3576	4944	40165	4829	4512	3148	5622	12931	48660	33914	4145	4382	2335	2082	2716	4490	5775	4976	3346	8876	6406	3095	6283	2379	58161	8473	3860	7101	4146	3174	2709	4825	2399	3283	20457	4506	4645	1947	4350	4350
3.37_335.30	FA (22:2)	HVGRZDASOHMCSK-AVQMFFATSA-N	[M-H]-	38	ESI (-)	335.296	3.37	73			165					692	234	1590	83				235	354			393		549			132		2085	205		250		531	241				359	111	148
1.60_327.23	FA (22:6)	MBMBGCFOFBJSGT-KUBAVDMBSA-N	[M-H]-	98	ESI (-)	327.233	1.6				135	101	113		143		220	351		118		70	85		371	1119	1477	87	621	655	78		60	3155	154		1100	127	14	780	61	90						339	90
5.10_367.36	FA (24:0)	QZZGJDVWLFXDLK-UHFFFAOYSA-N	[M-H]-	164	ESI (-)	367.356	5.1	7593	6146	3826	12269	6730	7575	4236	4200	85646	27871	120165	6700	5357	5059	13996	6265	42627	5802	10721	10922	5111	17548	6189	5715	5682	3185	144619	15941	4398	15109	6226	18359	6348	5496	6082	4216	32898	5258	5769	6784	6089	5703
4.40_365.34	FA (24:1)	GWHCXVQVJPWHRF-KTKRTIGZSA-N	[M-H]-	164	ESI (-)	365.342	4.4	85	1242	265	1974	133	1086	306	412	12052	4174	22567	1201	409	413	2082	597	6498	1242	3827	5760	864	4879	1619	1007	748	504	31841	2520	718	4895	1074	4921	5293	947	1525	86	3880	397	1041	1525	2247	888
5.88_395.39	FA (26:0)	XMHIUKTWLZUKEX-UHFFFAOYSA-N	[M-H]-	164	ESI (-)	395.39	5.88	3253	1888	1310	3614	2178	2904	1798	1529	26142	9741	31934	2520	2447	1587	3882	1998	8647	2828	4993	5811	1761	4779	2399	1817	2307	1338	33461	5213	1594	6789	2567	6811	2181	2354	2803	1500	6460	1876	2682	2671	1965	1845
4.81_862.62_4.82_884.61	Gal-Gal-Cer(d18:1/16:0) or Lactosylceramide(d18:1/16:0)	HLIJNIKSBCIDGO-QKLMXXKVSA-N or HLIJNIKSBCIDGO-NLXPYQMASA-N	[M+H]+_[M+Na]+	163	ESI (+)	862.6230_884.6057	4.815	18449	45069	22611	73518	17374	12978	9362	36591	162742	61651	439015	187096	106119	52252	169885	22141	140472	15834	111428	389667	60989	495998	310633	127539	86396	23285	1175762	957260	47057	226937	119800	339946	298825	44246	81377	14560	321278	24935	40733	282189	792996	243141
6.42_790.60_6.41_814.64	GlcCer (d38:1)	DFELABABMXOKTD-IYFIADHGSA-N	[M+Cl]-_[M+Hac-H]-	164	ESI (-)	790.5959_814.6351	6.415	309	183	161	581	396	245	307	361	1895	1551	4641	658	265	413	563	472	1155	316	1019	1353	216	416	121	309	289	265	2521	551	194	1210	305	908	417	246	240	160	575	226	384	451	679	330
7.09_818.63	GlcCer (d40:1)	YIGARKIIFOHVPF-YAEABVQUSA-N	[M+Cl]-	145	ESI (-)	818.627	7.09	126	170	79	673	171	248	155	116	2799	1499	5049	460	243	212	685	254	1361	431	1103	1836	135	567	310	242	249	223	3708	453	144	1684	331	1255	467	343	350	95	438		279	467	862	352
7.03_842.67	GlcCer (d40:1)	YIGARKIIFOHVPF-YAEABVQUSA-N	[M+Hac-H]-	42	ESI (-)	842.672	7.03			114	278					1481			99					805			783		276	220				1526	163		823	151	665	212		314			111		180	378
7.05_806.64_7.05_784.66	GlcCer (d40:1)	QMYGQSYNQBLKGY-YAEABVQUSA-N	[M+H]+_[M+Na]+	164	ESI (+)	806.6405_784.6597	7.05	871	1244	1231	2791	2074	2155	1915	1088	10367	5187	16239	3189	678	910	2385	1975	5594	2588	4527	5767	2599	3299	2461	2762	2069	1912	11342	3654	1698	6047	2421	3773	3055	1008	1919	1700	2686	1665	2248	2786	3951	2051
7.45_856.69	GlcCer (d41:1)	SJGWLQDELUWRDA-MUYAOIFFSA-N	[M+Hac-H]-	50	ESI (-)	856.685	7.45	181		135	127	103		188		296	365	1140			129	239			137		424	123	164	147				114					266		145	158		187		103		151	110
7.74_846.66_7.74_870.70	GlcCer (d42:1)	POQRWMRXUOPCLD-AAAFHMTMSA-N	[M+Cl]-_[M+Hac-H]-	162	ESI (-)	846.6590_870.6981	7.74	356	640	357	1722	707	1355	789	472	6917	5667	25645	2973	1502	833	2071	895	3199	1323	4514	6309	367	1622	725	948	795	716	15303	1688	452	5625	1635	7011	1453	864	2066	242	2406	456	1035	1501	2431	1232
7.69_812.69_7.70_834.68	GlcCer (d42:1)	SNVYJLGKALMFOP-MOLROICHSA-N	[M+H]+_[M+Na]+	162	ESI (+)	812.6937_834.6774	7.695	689	2531	1224	3685	3064	3579	1537	1409	28767	10745	43051	5955	3395	2368	5202	2169	14554	4058	8568	12135	2899	4320	2382	2485	3160	2372	28838	5461	1924	11684	3798	13821	2825	3037	3380	1698	5496	1139	2822	3409	5344	3214
7.07_844.64	GlcCer (d42:2)	WBOZIXHPUPAOIA-RBELZSLISA-N	[M+Cl]-	155	ESI (-)	844.645	7.07	78	208		335	174	216	132	205	1045	540	1999	350	198	201	685	125	963	189	556	1010	432	600	784	440	403	233	2452	360	129	2458	417	1337	1793	260	427	133	538	114	687	1100	1700	532
7.07_868.68	GlcCer (d42:2)	WBOZIXHPUPAOIA-RBELZSLISA-N	[M+Hac-H]-	69	ESI (-)	868.677	7.07	231	236	152	282	201	242		335	685		1241			200	503	242	529		373	975		393	634	321	335	227	1941	482	187	1135	272	929	1101	153		134	212	296	406	720	1011	324
7.03_810.67	GlcCer (d42:2)	WBOZIXHPUPAOIA-RBELZSLISA-N	[M+H]+	157	ESI (+)	810.671	7.03		973	941	1593	874	986	749	1541	2423	900	4538	1091	1146	692	1885	963	1336	556	1775	3084	1049	1603	1959	1292	1285	482	6402	2701	1013	4182	1323	3453	2534	1074	1278	1080	1075	695	1902	1863	2165	1271
4.89_750.53_4.87_774.57	GlcCer(d14:1(4E)/20:0(2OH))	YYILQTLJZBSOCA-IMJQGFQJSA-N	[M+Cl]-_[M+Hac-H]-	140	ESI (-)	750.5289_774.5720	4.88	137	616	118	1747	359	652	405	544	32626	2552	83969	1861	875	324	3081	693	5829	1128	3621	4614	216	684	264	593	485	271	40407	1358	372	3017	979	3057	460	867	1273	313	2389	388	698	1045	1101	195
6.76_972.73_6.75_994.72	Lactosylceramide (d18:1/24:1(15Z))	MKOKWBRPIBQYJJ-LWQSSKHKSA-N	[M+H]+_[M+Na]+	164	ESI (+)	972.7302_994.7151	6.755	1978	2878	1541	3679	1763	1638	1154	2227	10339	3049	34024	7363	5278	2561	8902	2543	8193	1508	5234	19218	2877	25617	17291	6967	4989	2495	82377	47607	3508	8702	5972	14034	12046	2349	3788	1404	14951	2217	2822	14592	42383	11922
0.98_468.31	LPC (14:0)	VXUOFDJKYGDUJI-OAQYLSRUSA-N	[M+H]+	16	ESI (+)	468.308	0.98																				1661							1494						2402				1444			1830
1.46_554.35	LPC (16:0)	ASWBNKHCZGQVJV-HSZRJFAPSA-N	[M+Hac-H]-	122	ESI (-)	554.348	1.46	194	84		130	163	129	164	143	1194	370	1213	115	208	91	296	226	858	485	866	966	199	210	159		205		1349	168	79	790	330	902	358		206	123	130			196	600	114
1.48_496.34	LPC (16:0)	ASWBNKHCZGQVJV-HSZRJFAPSA-N	[M+H]+	162	ESI (+)	496.338	1.48	2593	2209	1375	3227	2690	3318	3079	3392	21223	7622	22759	3179	2299	2561	4613	2933	15722	7919	14788	18897	1601	3794	3098	924	3725	2752	13458	27824	1605	11277	5210	17160	4519	3093	2445	2558	2587	1563	2975	4085	5646	2756
2.25_524.37	LPC (18:0)	IHNKQIMGVNPMTC-RUZDIDTESA-N	[M+H]+	158	ESI (+)	524.37	2.25	1709	1281	2140	3637	3026	4132	2496	2917	28149	8432	25097	2959	3014	2026	4470	2593	12975	4789	11573	13715	2536	3403	1990	3103	2816	3052	19616	11629	2642	13504	5082	14178	3323	3363	3952	3654	3798	2331	2541	3053	4257	2299
2.24_582.38	LPC (18:0) B	IHNKQIMGVNPMTC-RUZDIDTESA-N	[M+Hac-H]-	113	ESI (-)	582.379	2.24	169	116	82	261		376		232	1708	592	2048		164	252	238	226	745	345	847	860	66	155	95	181	189	137	1559			1038	327	1126	199	179	277	114	249		113	211	282	144
1.62_580.36	LPC (18:1)	YAMUFBLWGFFICM-PTGWMXDISA-N	[M+Hac-H]-	73	ESI (-)	580.363	1.62				152	160	323	173	336	1711	584	1570		69		415	187	1720	478	874	1132	75	273	156	173	378	229	541	116	88	826	538	1233	371	155	270	94			264	134	393	253
1.63_522.36	LPC (18:1)	YAMUFBLWGFFICM-PTGWMXDISA-N	[M+H]+	119	ESI (+)	522.355	1.63	1241	1846	454	178	2677	6789	896	4742	36726	11132	25635	1644	2561	2219	7327	3436	36557	9832	16066	18758	2361	5055	2714	2631	5516	4329	12489	20216	793	16688	7710	25941	7580	434	4441	3099	1366		1513	1511	4991	2040
1.21_578.35	LPC (18:2)	SPJFYYJXNPEZDW-FTJOPAKQSA-N	[M+Hac-H]-	34	ESI (-)	578.348	1.21	72				118						261						333	58			55				141	83							119						76	75
1.23_520.34	LPC (18:2)	SPJFYYJXNPEZDW-FTJOPAKQSA-N	[M+H]+	164	ESI (+)	520.337	1.23	1844	2100	1659	2371	2698	2762	2568	2411	9709	3702	3325	3118	2170	1338	2125	2924	10358	3692	2534	3943	3097	4030	3116	2738	3416	3340	4306	16031	2292	5222	4305	9638	2881	1714	2598	2153	2395	2356	2244	2057	2970	1786
1.81_548.37	LPC (20:2)	YYQVCMMXPIJVHY-ZOIJLGJPSA-N	[M+H]+	13	ESI (+)	548.369	1.81		1336		1891										1133																									698
1.75_482.36	LPC (o-16:0)	VLBPIWYTPAXCFJ-DEOSSOPVSA-N	[M+H]+	148	ESI (+)	482.361	1.75	2241	2967	1479		2415	4257		3578	19250	6400	31937	2946		1882		2407		2571	15498	20689	2208	3502	3944	2054	2680	3588	29089	15224	1962	9549	2007	12574	2625		4671	2372	2087	1760	3243	3649	5167	2106
1.68_480.34	LPC (p-16:0) or LPC (o-16:1)	HTZINLFNXLXRBC-CQLBIITFSA-N	[M+H]+	68	ESI (+)	480.344	1.68		1677	1575				2495					2591	1998	2320		1528	10962				583	1891			1912		1062	3746	1693		1555				1713			543			1671
1.48_452.28	LPE (16:0)	CKPBBEOJHAPPBT-HXUWFJFHSA-N	[M-H]-	91	ESI (-)	452.279	1.48	76			81		189		121	674	271	838	113	71		186		599	301	428	444	77		96		88		210	70		310	224	581	221				93		105	54	130	103
1.20_476.28	LPE (18:2)	DBHKHNGBVGWQJE-USWSLJGRSA-N	[M-H]-	152	ESI (-)	476.279	1.2	151	96		149	61	104	78	204	1550	411	1448	116	98	144	606	108	613	392	742	910	112	232	192	113	224	135	1490	312	124	713	372	537	221	88	160	110	264	109	111	250	468	92
1.18_500.28	LPE (20:4)	JPNPIRVRGLGTRE-YSKCIPFOSA-N	[M-H]-	139	ESI (-)	500.28	1.18	141		58	142	159	87	74	213	355	181	842		104	85	157	51	178	83	278	587	80	156	107	122		71	1649	185		559	158	369	273	109	144	57	79		108	247	792	87
4.83_706.55	PC (30:0)	RFVFQQWKPSOBED-PSXMRANNSA-N	[M+H]+	164	ESI (+)	706.549	4.83	2066	3936	2343	5699	3387	6614	3095	4221	127395	42689	243522	10698	4193	3969	12312	2683	44265	11470	40251	71816	4390	28687	11212	6815	2671	2934	299535	27594	3126	39440	11797	69457	12881	2967	6877	2882	33120	3460	6355	7464	21068	5310
5.53_792.58	PC (32:0)	KILNVBDSWZSGLL-KXQOOQHDSA-N	[M+Hac-H]-	163	ESI (-)	792.577	5.53	316	345	237	739	201	253	206	199	1936	868	4227	1009	586	370	1132	200	1608	558	991	2579	609	2723	2518	763	286	231	7895	1611	377	1836	766	2626	1878	107	556	114	1878	356	576	2172	5050	1482
5.47_734.57	PC (32:0)	KILNVBDSWZSGLL-KXQOOQHDSA-N	[M+H]+	164	ESI (+)	734.57	5.47	4972	7278	6660	5676	5015	4541	3809	3599	63490	14630	142431	4466	7714	6643	12513	5326	37451	8791	15122	53303	7044	57855	31572	10021	6254	6402	238818	83579	3787	38139	11899	61342	34461	6355	3877	2210	45879	4221	4649	41933	79419	19786
4.97_790.56	PC (32:1)	QIBZFHLFHCIUOT-NPBIGWJUSA-N	[M+Hac-H]-	149	ESI (-)	790.56	4.97	215	521	203	1339	418	1136	795	885	11044	6086	22896	246	287	288	1448	268	3919	4052	13214	16382	1061	2586	1370	691	632	540	23619	2234	154	8995	2827	14717	1267	872	1721	398	2513	534	1827	591	795	337
4.94_732.55	PC (32:1)	QIBZFHLFHCIUOT-NPBIGWJUSA-N	[M+H]+	163	ESI (+)	732.552	4.94	1354	6187	1879	13876	5671	16464	8625	10923	231541	84212	556343	5251	3744	2603	16430	4648	62572	54023	174227	243133	9785	34204	13714	7714	8405	5560	514784	31561	5344	133093	35616	219538	19018	10359	21834	4475	34676	5119	23693	6457	11685	6211
4.48_788.54	PC (32:2)	GPWHCUUIQMGELX-VHQDNGOZSA-N	[M+Hac-H]-	90	ESI (-)	788.545	4.48		86	62	233		153	112		1121	812	2835		79	58	199		274	323	1405	1683	174	453	405	152	131	77	2927	262	107	969	337	1687	300	107	94	107	243		282			124
4.45_730.54	PC (32:2)	GPWHCUUIQMGELX-VHQDNGOZSA-N	[M+H]+	159	ESI (+)	730.537	4.45	958	1646	1375	2096	2305	2941	1855	1369	16588	9477	33816	997	1331	1365	3153	1320	5485	5570	17365	21663	1958	5817	4395	1497	2140	1812	39821	3764	1663	14484	4327	26512	3649	2647	3210	1122	3688	1054	4410	1953	1779	2187
5.67_748.58	PC (33:0)	FHENRYRLCPXONH-LDLOPFEMSA-N	[M+H]+	106	ESI (+)	748.582	5.67	1159	1688			1092	2773		2452	17870	6764	36544	1539			2333		7323	1736	8401	12718		5108	1719	1390	1074	1831	23461	4187	1536	5084	2111	10274	1323	1490	1887		6642		2180		2255	1349
5.32_804.58	PC (33:1)	GXTATYLPYLLNLV-MGIDVFSBSA-N	[M+Hac-H]-	142	ESI (-)	804.575	5.32	94	340	88	397	114	758	335	569	4513	1884	1232	211	62	92	451	103	1135	765	2302	2292	248	979	569	327	237	107	7754	1332	242	2052	513	2859	491	320	445	130	860	200	479	119	326
5.22_746.57	PC (33:1)	OFRWLQSOUIZELQ-VEAYGOGPSA-N?	[M+H]+	164	ESI (+)	746.567	5.22	1128	4104	1589	5454	2116	10726	4499	6291	70370	25768	103293	3331	1628	1453	4815	2132	16771	7914	30487	32926	3181	15341	4486	3186	3027	2383	113398	15597	3442	28230	7464	44141	4524	3273	6180	1848	15836	2855	6048	3977	4933	2578
4.78_802.56	PC (33:2)	SBNDHGBVMZMSNL-UESLNCBNSA-N	[M+Hac-H]-	109	ESI (-)	802.561	4.78	86	140	96	120		181	145	79	718	444	977				73		289	145	569	540	180	278	177	122	92	120	1122	192	80	415	109	639	159	109	116		195	59	173	73	138	77
4.79_744.55	PC (33:2)	SBNDHGBVMZMSNL-UESLNCBNSA-N	[M+H]+	142	ESI (+)	744.554	4.79		2029		2755	1083	3206		2532	26228	7120	33947	1719	1963	1553	2681		5344	763	6868	8261	2118	5451	3025	1697	1494	1632	55912	4794	1729	10010	3547	14891	3004	2061	2456	775	5940	1353	1978	1893	2708	667
6.14_762.60	PC (34:0)	PZNPLUBHRSSFHT-RRHRGVEJSA-N	[M+H]+	141	ESI (+)	762.601	6.14	955	1651	972	2803	792	1197			15548	1559	40694	4736	2635	1562	4465	1732	7078	2146	4804	9965	2781	11817	6432	2473	1985	891	52973	14553	1657	6911	3567	9877	6737	1778	1907	825	6799		1444	5592	17076	4565
5.60_818.59	PC (34:1)	WTJKGGKOPKCXLL-VYOBOKEXSA-N	[M+Hac-H]-	164	ESI (-)	818.591	5.6	544	2348	527	4669	1445	3351	1765	2696	30560	17621	47886	3072	1617	669	6255	1280	15913	5717	20147	24920	2013	8246	5833	3278	2709	1279	47505	7725	1386	19161	6384	26272	6992	2752	5348	1129	9564	1071	4093	5023	10858	3375
5.09_816.57	PC (34:2)	JLPULHDHAOZNQI-ZTIMHPMXSA-N	[M+Hac-H]-	164	ESI (-)	816.574	5.09	249	334	249	892	399	1141	573	742	8530	4415	14807	609	555	320	1075	283	2990	760	8536	10791	570	2120	909	876	567	411	14417	908	286	6747	917	9925	786	828	568	283	1754	359	1108	893	1860	650
5.05_758.57_5.05_780.57	PC (34:2)	JLPULHDHAOZNQI-ZTIMHPMXSA-N	[M+H]+_[M+Na]+	164	ESI (+)	758.5684_780.5656	5.05	11268	15619	9891	31623	15361	21700	12668	17206	228285	95108	533877	26553	17030	15199	41901	15201	105998	47588	147154	199827	18825	53054	46479	27303	20493	15200	538325	72914	12173	141236	39610	200166	39430	21866	31454	12394	60935	12793	26847	29868	76261	30312
4.56_756.55	PC (34:3)	VKVSSDKCKXJFIM-AFYHZPHLSA-N	[M+H]+	155	ESI (+)	756.554	4.56	575	1822	1262	4294	1966	3448	2497	1827	33515	16751	50587	1739	1601	1566	7472	722	14476	9104	21841	23500	3149	7035	4321	2744	2024	2842	72505	5799	1615	29453	6981	40939	4241	2846	3749	1404	6830	1699	3171	2303	3256	2545
5.92_832.61	PC (35:1)	MFHIZGSSDZJFKD-IYEJTHTFSA-N?	[M+Hac-H]-	111	ESI (-)	832.609	5.92		166	137	528	230	704	295	718	4029	1632	4382	408		367	407	311	1116	476	1475	1385	312	766	358	403	318		4951	997	207	1506	491	2028	371	377	565	215	972	292	502	329	542	279
5.89_774.60	PC (35:1)	MFHIZGSSDZJFKD-IYEJTHTFSA-N	[M+H]+	139	ESI (+)	774.597	5.89		6517	1812	6223		10303	5451	7563	86875	28694	94743	5567	4087	1810	3543	3898	17892	6467	23491	25128	5227	12437	5473	4771	5035	3783	121787	19770	4268	26615	9436	40241	5759	5900	6436		17791	3668	2941	4649	7453	3944
5.42_830.59	PC (35:2)	ZSKWZJYUVZYDQU-WESJWMGVSA-N	[M+Hac-H]-	68	ESI (-)	830.587	5.42	120		132	178	114	262	220	220	923	685	1177		116	194	253				524	237	222		194	289	183		1649	189		536	192			170	208		398	121	155		254
5.38_772.58	PC (35:2)	MJWAVUYQCBFFHQ-WESJWMGVSA-N	[M+H]+	114	ESI (+)	772.584	5.38	948	2055		2599	1569	6297	1922	2321	36255	12937	48715	2414	1031	1327	3628	1837	9720		11636	10762	1342	3557			1876		45412	6409	1102	15673	4843	18590	1399	3501	1947		7739		2347	2812	2722	1333
4.83_770.57	PC (35:3)	AYXGHIQPMDYMJC-AHMBLZLYSA-N	[M+H]+	157	ESI (+)	770.569	4.83		2835	922	4198	2547	6303	2722	2485	86766	19606	96961	2596	1997	1292	6558	2402	28004	6239	23082	19978	3284	7783	2778	4455	2564	2211	119879	9510	2403	26662	4216	42323	2812	1943	3539	1367	14367	1820	2499	2450	3112	1358
6.26_846.62	PC (36:1)	ATHVAWFAEPLPPQ-VRDBWYNSSA-N	[M+Hac-H]-	159	ESI (-)	846.622	6.26	223	1236	242	2125	689	2121	1041	1489	22376	10751	28278	2002	936	415	3138	729	8587	2022	9525	10454	1023	3410	1903	1714	1251	741	28144	4050	595	11038	3524	15155	2818	1657	2720	612	4215	551	1923	2398	3963	1358
6.22_788.61	PC (36:1)	ATHVAWFAEPLPPQ-VRDBWYNSSA-N	[M+H]+	164	ESI (+)	788.615	6.22	3483	15489	3941	25532	9449	29956	14500	18078	651136	165701	1141130	29528	11842	5252	41900	8111	165203	27756	132455	184354	11149	50533	26431	20020	16843	9990	934787	89482	8443	182583	43412	277204	34437	23834	37145	7994	84179	6742	25951	28638	64297	19717
5.75_844.61	PC (36:2)	SNKAWJBJQDLSFF-NVKMUCNASA-N	[M+Hac-H]-	164	ESI (-)	844.607	5.75	192	692	140	1888	572	1431	461	352	8856	4753	5559	1278	545	252	2408	445	3020	1717	4877	2659	623	1014	1874	1414	543	622	15169	2150	416	6660	1925	8276	1820	543	919	351	2132	148	781	1618	3698	1379
5.71_786.60	PC (36:2)	SNKAWJBJQDLSFF-NVKMUCNASA-N	[M+H]+	163	ESI (+)	786.6	5.71	3215	4916	5032	10936	2611	4261	2191	2301	63371	21907	159976	2991	8428	5286	7329	1943	30953	6478	13132	29245	3475	10299	11398	6422	5539	2432	106616	14152	5746	15010	7088	27069	5210	4744	10501	7693	15714	2812	3983	25195	14599	7106
5.18_842.59	PC (36:3) A	YPAZQMWFRMHBBM-CLKMJQEKSA-N	[M+Hac-H]-	159	ESI (-)	842.591	5.18	208	532	131	1088	605	728	459	382	6353	2773	9356	622	151	202	1710	341	4731	1295	3363	3548	447	1469	912	963	628	371	10379	1403	254	4821	1150	5099	1085	870	1149	301	1579	254	534	842	1645	689
5.13_784.58	PC (36:3) A	BXRLDROZWDUSGM-ZRYFCQOPSA-N	[M+H]+	160	ESI (+)	784.582	5.13		8110	2392	20910	8018	16304	5560	6205	193358	68320	279655	10304	5084	3172	32310	5850	105262	23029	79470	92755	7356	24700	20035	18525	10384	6714	293761	32128	3575	101034	22155	143281	17480	13792	21347	4124	37234	3237	9830	13100	27143	12839
5.28_842.59	PC (36:3) B	YPAZQMWFRMHBBM-CLKMJQEKSA-N	[M+Hac-H]-	155	ESI (-)	842.591	5.28	153	192	74	542	164	318	160	195	1650	843	2435	339	141	120	490		1140	338	892	1290	155	392	355	439	172	226	2306	385	90	1035	312	1427	416	235	373	185	404	141	190	393	635	226
5.24_784.58	PC (36:3) B	WZCLAXMADUBPSG-RIXBAXMTSA	[M+H]+	162	ESI (+)	784.582	5.24	2096	4120		5037	3744	5029	2862	3196	46000	15276	81770	5173	3145	1813	9774	3808	28638	10593	24396	25547	3062	11956	8725	7806	4361	2571	94112	8973	1229	29135	10292	31589	8786	4736	8243	1708	11110	2260	5713	5573	12611	5766
4.71_840.58	PC (36:4) A	IIZPXYDJLKNOIY-JXPKJXOSSA-N	[M+Hac-H]-	139	ESI (-)	840.575	4.71		86		321	175	228		125	1511	44	2194	205	158		626	197	1038	278	936	899	187	226	270	389	209	197	3091	289		1188	405	1337	299	184	209	92	517	112		121	532	341
4.68_782.57	PC (36:4) A	NKQPOVROGSWLTO-NVPMBMBWSA-N	[M+H]+	162	ESI (+)	782.566	4.68	1615	2937	2238	5196	1684	1341	2324	2023	22908	9520	32048	2753	1667	1330	7648	2705	16702	5910	10883	10804	2269	4618	1485	4732	2753	2480	42317	6181	1403	17553	4262	18559	3702	2290	3326	2148	6635	1770	2063	2699	4248	3342
5.01_840.58	PC (36:4) B	IIZPXYDJLKNOIY-JXPKJXOSSA-N	[M+Hac-H]-	153	ESI (-)	840.576	5.01	141	171		371	132	224	114	114	1261	571	1652	355	160	162	312	111	753	187	608	860	119	342	447	264	259	137	4944	479	162	1054	445	1193	448	224	189	98	391	149	167	459	1153	307
4.97_782.57	PC (36:4) B	IIZPXYDJLKNOIY-JXPKJXOSSA-N	[M+H]+	164	ESI (+)	782.567	4.97	1846	2399	2358	4004	2547	2478	1239	2309	20832	9069	52961	4017	2462	2686	3584	1777	5057	4483	8907	14459	1999	4144	6191	3128	2790	2774	98333	10471	1700	12138	4231	17370	4695	2492	3062	1974	5503	2028	2649	4633	12559	4395
4.29_780.55	PC (36:5) A	SUZYROYNFNQALJ-MHEIZRSESA-N	[M+H]+	139	ESI (+)	780.554	4.29	902	1095		1159		1199	1225	1075	1965	1227	3667	1530	1124	1184	1196	1161	2292	1239	1998	2618	2290	1791	921	1371	1754	2203	3422	2481	813	2343		2068	1252		866			1190	1007	1728	1745	1066
6.05_800.62	PC (37:2)	MCZUABDVGPPWPM-HJTCUGKVSA-N	[M+H]+	161	ESI (+)	800.616	6.05	643	2526		1840	1075	1429	845	1046	6275	2394	7867	897	826	1019	809	873	2660	1479	2143	2422	1157	2396	1749	1024	722	1411	8692	4154	1399	2681	1329	3165	1310	1207	1251	619	4878	998	822	1014	2725	835
5.28_796.58	PC (37:4)	QRPUCJXFPYFTMB-FBFLODOBSA-N	[M+H]+	51	ESI (+)	796.583	5.28	1278	1319	1349					1246	2837			1342						1471					1580	748			5652	2348			1918	2142						809	1109		787	1645
6.27_872.65	PC (38:2)	KXXLFCAPKGRXBT-FMJYHZMHSA-N	[M+Hac-H]-	158	ESI (-)	872.646	6.27	79	282	140	384	260	215	196	225	1970	1125	3220	273	176	169	425	246	1400	251	1812	2070	210	536	409	305	307	183	918	293	162	1225	411	1978	334	429	610	230	549	107	296	367	636	145
6.29_814.63	PC (38:2)	KXXLFCAPKGRXBT-FMJYHZMHSA-N	[M+H]+	160	ESI (+)	814.633	6.29	795	2957	958	1651	2442	5400	2483	2753	30282	8724	54190	3123	2597	2039	5071	1713	11544	3234	11181	20217	1915	4630	2086	3237	3623	2990	31134	4701	1926	9996	3222	20262	5324	3056	6712	2204	4656	1509	3112	1863	5998	3133
5.92_870.62	PC (38:3)	OJHJKEBRZSDTTL-VHWCKNCUSA-N	[M+Hac-H]-	163	ESI (-)	870.622	5.92	112	196	122	261	134	293	103	195	489	594	1506	244	115	223	362	119	612	235	507	751	199	254	340	151	230	132	1146	261	162	228	318	666	184	210	257	113	317	270	176	272	116	293
5.89_812.61	PC (38:3)	KNNHXKQRTYEWCA-HYYWERRFSA-N	[M+H]+	161	ESI (+)	812.613	5.89	1591		613	2878	971	2736	1785	2841	16331	7149	29211	2700	1204	1852	2392	1570	7669	3295	6415	10152	1441	3574	3034	1848	1631	1518	23272	3951	964	6191	3189	9180	3005	2215	2891	1112	4108	1240	1775	3009	5302	2204
5.66_868.61	PC (38:4) A	PSVRFUPOQYJOOZ-QNPWAGBNSA-N	[M+Hac-H]-	142	ESI (-)	868.609	5.66	200	217	146		187	439		148	838	550	991	243	299	244	406	102	419	253	465	633		408	433	217	278	284	2833	380	131	570	163	727	289	111	305	197	329	230	247	363	830	346
5.59_810.60_5.60_832.58	PC (38:4) A	PSVRFUPOQYJOOZ-QNPWAGBNSA-N	[M+H]+_[M+Na]+	164	ESI (+)	810.6023_832.5768	5.595	9282	9800	11124	16068	13184	12823	11517	12543	83798	35521	96934	21357	12600	11270	18146	11449	32472	22361	31719	46425	11037	22172	28571	13740	12903	12056	249870	39523	10446	45157	20666	59181	23113	14189	15326	10197	23617	9259	12848	20337	40886	19284
6.21_810.60	PC (38:4) B	DNYKSJQVBCVGOF-LCKGXUDJSA-N	[M+H]+	163	ESI (+)	810.596	6.21	1110	3466	1209	2700	1651	2436	1944	2730	81591	11091	178261	2573	1810	1298	3157	1562	12922	2633	8886	13155	2420	3010	2789	2094	2203	1131	122660	6616	1916	11278	3057	19273	2677	2604	3043	2263	5454	1285	2140	2686	4049	1764
5.03_808.58	PC (38:5) A	SUACBSWYGWBPFC-GPUJSUHJSA-N	[M+H]+	156	ESI (+)	808.584	5.03	1571	1773	1614	2484	1777	3157	2080	1623	18468	5384	31329	2690	999	1521	2721	1684	7096		6245	9495	2382	2881	3481	2010	1553	1772	39898	4982	1406	9399	2941	11718	2834	2213	2799	1332	3168	2127	2882	2756	4711	2564
5.21_808.58	PC (38:5) B	YLWBKBDNHWQEFU-YJXJLLHLSA-N	[M+H]+	25	ESI (+)	808.583	5.21	659													549	998							1549					5666						1204						1063
4.81_806.57	PC (38:6) A	PLZBTDKJYHXIEW-DZUXOTHRSA-N	[M+H]+	164	ESI (+)	806.567	4.81	2199	2223	2216	10882	1891	1642	1965	2663	15128	40102	35727	3467	2383	2778	2705	2980	3896	4051	5076	10884	1991	3107	4968	2717	2432	2788	101729	9405	1638	8930	3229	15560	4868	2843	2166	1975	3797	1617	1293	3010	7212	3485
5.23_806.57	PC (38:6) B	PLZBTDKJYHXIEW-DZUXOTHRSA-N	[M+H]+	28	ESI (+)	806.566	5.23	1120							1404			3534	1342			1170		1113		1963							1267									1046				1111		786	1593
4.58_806.57	PC (38:6) C	PLZBTDKJYHXIEW-DZUXOTHRSA-N	[M+H]+	72	ESI (+)	806.569	4.58				819		1101			4526	2682	5394			905	1240				2011	1065	718		1354				9777	1469		3140		3470	1250	780		1276	709			1199	1784	825
6.07_838.63	PC (40:4)	FHUAYOMRHXZKHT-JUGJLYODSA-N	[M+H]+	23	ESI (+)	838.631	6.07	697		1109		1225												1404										6590							530
5.60_836.62	PC (40:5) A	IJTJDJOOHZVSAC-NDRUHXFFSA-N	[M+H]+	161	ESI (+)	836.617	5.6	1227	1318	1006	2274	1765	2578	1325	1554	8205	3724	11141	2073	1535	1648	1601	1412	3265	2362	3163	6344	1036	2286	2973	2395	1563	1362	18323	4065	1635	3822	2210	6548	2410	1498	1923	829	2659	1153	2068	2070	3984	2941
5.43_834.60	PC (40:6) B	TYRTWVKQVGNGSZ-RGBTVBCDSA-N	[M+H]+	87	ESI (+)	834.6	5.43	731		869							2941			765			1141			945	1962	1254						9677	1712	602	1623	699				1188		769	730				926
4.85_832.58	PC (40:7)	BPUROMFCPFGBOT-ZEGPSQTJSA-N	[M+H]+	131	ESI (+)	832.584	4.85		1222	1021	1903	1173	1694	903	787	17710	5694	23817	1154	1132	798	1773	1258	4148	2524	5486	7736	1526	2435	2280	1508	575	956	36453	3107	1143	6129	2117	10072	2382		856	799	2484	1070		1323	2538	1340
5.89_720.59	PC (o-32:0)	SVWBXNAUENUONE-LDLOPFEMSA-N	[M+H]+	164	ESI (+)	720.588	5.89	2609	4245	1941	4948	2167	2420	2478	4440	27165	11498	63965	9381	4326	4036	9193	1711	20883	6322	14591	35846	4550	36057	20967	7297	6174	2797	144529	49064	4208	22576	12518	41841	21082	4124	7384	2291	19481	2436	6348	18205	55569	14011
6.55_748.62	PC (o-34:0)	ZKTXOJMFIAILJG-VQJSHJPSSA-N	[M+H]+	160	ESI (+)	748.62	6.55	1147	1416	1025	1818	1242	1169	1184	1500	4886	2168	4710	2688	2185	1288	2753	1156	3838	752	2678	5737	1812	6430	4583	1944	1628	1012	25036	9483	1644	4130	2962	6265	5802	1256	1427	1079	4571	1107	1630	4684	12186	3407
5.84_776.58	PC (p-32:0) or PC (o-32:1)	KEVGQWGZKKFGDC-JCUPVDEDSA-N	[M+Hac-H]-	66	ESI (-)	776.577	5.84								97	377		482			84			317		90	346		318	293	95		69	1332	201	102		111	369	220		134		230		115	250	636	224
4.85_716.56_4.85_738.55	PC (p-32:1) or PC (o-32:2)	FZMYLOBGNYZPQO-QLSONYGBSA-N	[M+H]+_[M+Na]+	164	ESI (+)	716.5641_738.5483	4.85	3643	13023	3738	28690	7627	17108	7141	6409	492646	130561	520365	56595	14806	6468	78229	8639	246066	21145	139788	185149	5040	21266	5492	11649	9207	6035	379556	41886	5697	133746	22729	144664	6957	12456	22799	4101	100939	4911	10838	12711	18372	7402
5.99_804.61	PC (p-34:0) or PC (o-34:1)	QCGUXAIDEOWPBV-SNKLRXETSA-N	[M+Hac-H]-	153	ESI (-)	804.611	5.99	284	1044	271	1108	376	1285	806	1149	10949	5018	23322	1398	784	583	2300	505	8804	1387	8300	11636	445	1982	1287	1036	1247	1105	14140	2489	454	4687	2211	11050	1811	1093	2746	596	2494	359	1222	1665	2991	1325
5.94_746.60	PC (p-34:0) or PC (o-34:1)	QCGUXAIDEOWPBV-SNKLRXETSA-N	[M+H]+	157	ESI (+)	746.602	5.94	5289	19594	7827	20819	10194	28920	16652	23346	343819	130959	820143	35926	15782	11252	45159	12004	228567	34528	188211	298548	10378	53296	29288	19582	29428	20668	445419	94561	11853	111693	52402	303538	37458	24212	48530	12086	64396	7994	25219	29275	63039	22823
5.48_802.60	PC (p-34:1) or PC (o-34:2) A	MBRHHFWRXQYYAN-RTVLTNFHSA-N	[M+Hac-H]-	150	ESI (-)	802.596	5.48	150	496	93	760	345	659	348	521	4834	1848	7064	1212	590	159	1788	433	5086	915	4358	4774	452	1651	930	690	766	570	8259	1498	207	3064	1410	5881	1209	791	1429	370	1849	139	342	1217	2221	957
5.45_744.59	PC (p-34:1) or PC (o-34:2) A	MBRHHFWRXQYYAN-JEPFLRBFSA-N	[M+H]+	160	ESI (+)	744.588	5.45	1777	6851	3077	8714	4172	9680	4697	5436	114343	34086	198408	15387	8659	4668	23557	5819	91111	17511	74411	91728	4772	23189	12785	10404	11308	7949	236362	34251	3740	53712	18209	106291	13065	9968	18507	3554	28935	2599	7038	14017	38271	11452
5.88_802.60	PC (p-34:1) or PC (o-34:2) B	MBRHHFWRXQYYAN-RTVLTNFHSA-N	[M+Hac-H]-	127	ESI (-)	802.595	5.88	90		88	96					448	175	1200	283	79		127		172		188	451	155	498	323	134	79		1685	318		392	178	848	383	97	118	71	378		79	360	639	230
5.37_800.58	PC (p-34:2) or PC (o-34:3)	QLEHHUPUHJPURI-PWYDUFMYSA-N	[M+Hac-H]-	142	ESI (-)	800.579	5.37	92	63		159	128	132		86	339	219	515	210	110	84	185		278		75	304	197	388	432	76	107	103	1069	199	113	217	180	237	391	111	69		335	132	145	227	546	231
5.34_742.57	PC (p-34:2) or PC (o-34:3)	QEWRXEALGMKRGP-MZWPLUPDSA-N	[M+H]+	158	ESI (+)	742.571	5.34	1066	694	1225	1869	1179	1334	1107	870	7698	2506	12165	2767	1746	1207	2052		3559	865	3700	7221	2056	5904	3483	2149	1000	1521	23859	6100	1045	4613	1687	7317	2825	1645	2062	446	3239	1078	1070	2446	6263	2139
5.99_772.62	PC (p-36:1) or PC (o-36:2)	ZYLPVUZBZNMVMR-ZBBHDILGSA-N	[M+H]+	164	ESI (+)	772.619	5.99	1534	3027	1992	3342	2257	3040	2558	4568	23657	7922	78097	6493	3263	1995	6789	3063	18738	2803	10672	24076	3731	13150	9549	4485	5028	3101	61425	17577	2709	12269	5678	27844	12108	4376	6526	2725	8826	1444	4979	6801	19064	5729
5.53_828.61	PC (p-36:2) or PC (o-36:3)	DIHWZUCEXWUHOD-IIVNATNGSA-N	[M+Hac-H]-	130	ESI (-)	828.61	5.53	112	170	94	218	107	125		156	723	295	1423	261	130	139	341		554	151	501	675	148	1071	631	350	199	152	1920	485	104	577	316	887	720	87	255	134	335	145	148	543	970	433
5.37_826.60	PC (p-36:3) or PC (o-36:4)	SOUZQPFUXRVDGK-KCTKZSJBSA-N	[M+Hac-H]-	151	ESI (-)	826.597	5.37	170	181		224	108	195	208	184	995	397	1416	254	236	328	188	97	469	148	794	1114	214	581	149	218	209	176	3623	586	93	782	259	1567	196	246	274	102	539	146	179	328	713	346
5.34_768.59	PC (p-36:3) or PC (o-36:4)	PYVYDRMXPDZRIS-FINMKEMFSA-N	[M+H]+	126	ESI (+)	768.589	5.34				1626		1575	1169	2293	18237	5532	29028	4120	2040		2839	984	8002	2158	8667	16091	2091	2594	1390	1829	2188	1484	80173	9950		10808	6136	24400	5886		2295		6506	1195	2549	4348	9768	3650
5.26_824.58	PC (p-36:4) or PC (o-36:5)	IOYKZPNDXIIXLN-LOQSCQKMSA-N	[M+Hac-H]-	30	ESI (-)	824.581	5.26												87										173					1604						118									96
5.23_766.57	PC (p-36:4) or PC (o-36:5)	RWVKPDIHPPTVRQ-HWGQMOSASA-N	[M+H]+	133	ESI (+)	766.571	5.23	1584	1393		2315	1742	1803		1227	2343	2802	5986	2984	1822		2206	1371	2168	2324	2808	3494	1873	2823	3957			2268	22699	4126	2046		2227	4749	3104			1217	1376	1906	1560		4275	2319
6.04_854.63	PC (p-38:3) or PC (o-38:4)	GWBOVQHRCURSPU-QMFAPAEZSA-N	[M+Hac-H]-	9	ESI (-)	854.626	6.04																											1440						590								568
5.99_796.61	PC (p-38:3) or PC (o-38:4)	GWBOVQHRCURSPU-QMFAPAEZSA-N	[M+H]+	133	ESI (+)	796.614	5.99		1440	1866	1691	1386		2535	1127	9653	2696	20650	3897	2486	1138	2268		4159	1148	5143	6280	1286	4782	4761	1565	1333		32487	7745	1443	5217	3194	8253	5550		2018	951	4374	1853	1146	4579	8468	2612
5.42_852.61	PC (p-38:4) or PC (o-38:5) A	DBQMOXDLWKVKKG-REWQMPQJSA-N	[M+Hac-H]-	62	ESI (-)	852.612	5.42			63		118				300		646		79		113				196	376	81	397	300	157			1335			183		472		88	134	86	195					155
5.38_794.60	PC (p-38:4) or PC (o-38:5) A	YPAPIRJFGNBODV-AMFPDOHCSA-N	[M+H]+	163	ESI (+)	794.603	5.38	1193	1480	1733	1783	1673	1390	313	1573	6027	3075	13969	3320	1937	1203	1932	1073	3316	1585	3177	6734	1568	4956	4099	1621	1046	798	38550	6935	2156	4342	3506	7593	4747	1313	2175	1215	3633	1222	939	2493	6229	3037
6.74_886.69	PC (p-40:1) or PC (o-40:2)	KYEGAYPFBCAHDL-SPACVREBSA-N	[M+Hac-H]-	33	ESI (-)	886.692	6.74				138				159	1034	199	1418	210	92						435	400	97		200	125		98	1438	115				292									177
6.67_824.65	PC (p-40:3) or PC (o-40:4)	RDNHPNJCALITSY-MBZSPAKGSA-N	[M+H]+	145	ESI (+)	824.652	6.67	1029	559		1310	689	1500	874	1055	6431	1944	8228	1403	923	747	1149	597	2506	1162	2175	3488	537	2202	1888	867	1199		6226	1628	1007	1631	1227	2515	1444	800	816	1230	1014		1467	1402	2299	1308
5.55_734.57	PC 32:0; PC(16:0/16:0);	KILNVBDSWZSGLL-UHFFFAOYNA-N	[M+H]+	164	ESI (+)	734.568	5.55	4972	5556	6660	6701	4746	5198	3608	7501	60553	16836	134806	17362	4912	4263	20108	4519	37100	9939	18907	55003	9784	54603	41923	12517	8470	5570	232659	80324	6382	37511	17670	58251	30012	6254	6345	4402	42893	4221	6480	39564	80422	21681
5.57_760.58_5.57_782.57	PC 34:1; PC(16:0/18:1);	WTJKGGKOPKCXLL-MRCUWXFGNA-N	[M+H]+_[M+Na]+	164	ESI (+)	760.5839_782.5705	5.57	28132	136600	39082	273705	105041	243439	134899	170042	2973466	1336246	4487779	233799	92322	51105	395227	92988	1349557	390697	1368368	1944346	126862	550325	368397	198164	169356	91214	4311806	845500	85149	1591801	426496	2222871	362411	201649	326050	72997	832900	64746	273982	301052	761826	235794
5.73_716.52	PE (34:1)	FHQVHHIBKUMWTI-OTMQOFQLSA-N	[M-H]-	162	ESI (-)	716.523	5.73	188	424	168	931	280	974	641	628	10763	5599	16782	756	389	221	1624	222	4033	1489	4327	6005	650	1873	853	197	396	253	6641	891	243	3998	1219	5485	872	526	981	234	1251	178	798	692	1105	464
5.22_714.51	PE (34:2)	HBZNVZIRJWODIB-NHCUFCNUSA-N	[M-H]-	160	ESI (-)	714.508	5.22	101	169	145	332	106	184	149	150	2973	1147	4929	279	192	150	615	97	1266	428	940	1477	263	665	316	209	180	164	1529	157	91	960	387	1373	281	240	379	146	430	96	315	272	470	232
5.17_716.53	PE (34:2)	HBZNVZIRJWODIB-NHCUFCNUSA-N	[M+H]+	149	ESI (+)	716.528	5.17	1651	1083	1141	2458	1068	1812	1279	1262	20546	7442	29672	1832	1311	1205	3181	1289	6994	3276	7656	9109		3483	2323		1188	1977	7650	3322	1802	6376	2123	9397	2711	2015	2903	1522	2775	1138	2338	1573	2450	930
5.59_744.55	PE (36:1)	JQKOHRZNEOQNJE-ZZEZOPTASA-N	[M-H]-	113	ESI (-)	744.549	5.59		130		176	90	147	183		684	467	2266	233	133	128	216	70	374	290	560	615	157	218	330	187	192	90	1025	279	100	606	281	648	205	93	286	89	451	147	166	185	343	174
6.39_746.57	PE (36:1)	JQKOHRZNEOQNJE-ZZEZOPTASA-N	[M+H]+	158	ESI (+)	746.571	6.39	1590	2164	1625	5163	2509	4162	2401	3178	70018	24728	119174	8175	4845	1866	3403	2252	21456	4140	14401	12142	3656	15135	11797	2006	3541	2208	67846	15737	2314	22772	2134	30655	2662	3582	4735	1659	8192	1275	5096	8485	24165	7255
5.88_742.54	PE (36:2)	MWRBNPKJOOWZPW-CLFAGFIQSA-N	[M-H]-	160	ESI (-)	742.538	5.88	93	176		668	252	565	196	261	2058	2765	2011	811	315	151	1414	200	2659	262	1859	2397	390	1309	947	584	396	228	4419	316	121	3139	298	3294	924	226	201	155	678	111	398	716	1490	230
5.77_768.56	PE (38:4)	ANRKEHNWXKCXDB-BHFWLYLHSA-N	[M+H]+	135	ESI (+)	768.558	5.77	2172	2631	2429	2921	1605	2431	2645	2376	5075	9161	22263	3142	2351	1979	2322	2239	6192	2673	5477	3171	1822	4417	4674	3304	1552	1792	3818	4718	1645	7952	4072	4215	4084	1673	2861				3765	3745	7015	3176
5.76_766.54	PE (38:4) B	ANRKEHNWXKCXDB-BHFWLYLHSA-N	[M-H]-	137	ESI (-)	766.538	5.76		134	108	301	229	412	235	290	2248	1115	3141	391	134	113	557	118	803	641	1385	1896	235	629	839	380	370		2316	482	65	1821	669	2755	830	286	301	156	291	183	320	682	1146	477
4.99_762.51	PE (38:6)	VRBJSZDBPQLNEM-PFTGJCAASA-N	[M-H]-	36	ESI (-)	762.506	4.99	285								744		1173					163	441	310		658							1175				300	667	303			259			307	273
6.05_700.53	PE (p-34:1) or PE (o-34:2)	ZOSSFCIAXYNTHL-CSTBBDSDSA-N	[M-H]-	164	ESI (-)	700.535	6.05	718	3239	832	5786	1142	2840	1120	1601	64073	29521	107862	6787	2288	907	6597	2102	23948	3006	12291	15076	2459	11525	3438	1969	1826	1423	61850	9655	2101	9786	5706	33923	5280	1612	2854	650	12182	791	3553	3097	5488	2437
5.53_698.51	PE (p-34:2) or PE (o-34:3)	LALFTIIBOJSVNP-OBEJFMRTSA-N	[M-H]-	156	ESI (-)	698.51	5.53	408	891	254	1774	410	856	479	388	18259	8060	23506	2816	1150	577	3307	977	9496	955	3616	3675	922	4337	1233	986	775	456	24977	3757	613	3763	1799	9646	1464	765	1153	290	4730	507	982	1181	2891	997
6.72_728.56	PE (p-36:1) or PE (o-36:2)	OBAAWAYLQLYWNN-KHFVPPDWSA-N	[M-H]-	144	ESI (-)	728.556	6.72	365	585		1097	290	555	280	329	9661	3994	17201	1621	1145	494	1244	277	2283		1029	2101	726	3230	1651	965	754	344	18749	2760	622	1455	1113	5460	2330	431	591	214	2557	361	658	1491	3598	1218
6.20_726.54	PE (p-36:2) or PE (o-36:3)	XVXISDREVDGQPX-PISDLAQISA-N	[M-H]-	49	ESI (-)	726.538	6.2		562		1166	291				7529	3520	12390	2306	860		1550	340	2981			1948		3582	1720			363	14377	2533		2183	1133	4801	2735		883		2590			1650	4676	1461
6.20_728.55	PE (p-36:2) or PE (o-36:3)	CFANDHZPOSNKNO-UDHSZFGOSA-N	[M+H]+	97	ESI (+)	728.549	6.2		3836	2238	4938		3372		2389	43781	14404	62690	8922	4684	2595	6759	3047	16318	2528	7410	10803	4804	14188	8278	4842	3115	4128	75621	16498	2177	2871	5014	21509	10224	3275	3212		12469	2879	3885	7182	18750	5999
5.41_722.51	PE (p-36:4) or PE (o-36:5)	UUYSKERSKRMYME-MAIXUNBTSA-N	[M-H]-	162	ESI (-)	722.509	5.41	320	1072	362	1355	387	511	331	394	9363	2900	11256	1805	737	423	1522	147	3649	1327	2454	2626	1225	4114	2338	870	437	301	23357	2312	390	3236	1710	6407	2569	465	353	207	3841	368	1267	1668	3325	1710
5.42_724.53	PE (p-36:4) or PE (o-36:5)	ADWDFBQPQIEGRZ-XBICFDGKSA-N	[M+H]+	164	ESI (+)	724.526	5.42	1622	2866	1142	4891	1726	2621	1159	1289	40404	11303	46949	6262	1877	1879	4417	1642	12704	3689	6943	9889	2591	13746	7977	2909	1960	1389	101485	12788	1702	11106	5645	28311	8415	2205	2896	808	14717	1848	3011	4999	12352	4536
4.99_720.50	PE (p-36:5) or PE (o-36:6)	RLLOITCRNQRGJD-DFAKUSJGSA-N	[M-H]-	68	ESI (-)	720.495	4.99	165	248		292	213		250		1833	435	2017	235			339	262	498		333	534	256	366	275				919	471	259	411	341	612			269	171	314	243	284			181
6.35_752.56	PE (p-38:3) or PE (o-38:4)	YHSWSUHZIXJBHZ-OWTAGOBYSA-N	[M-H]-	118	ESI (-)	752.559	6.35		134	154	258	88	72		128	1322	503	3050	320	286	169	353	108	469	92	168	545	149	664	322	189	173	126	2308	317	142	366	158	607	354	105		139	643		225	257	713	324
6.07_750.54	PE (p-38:4) or PE (o-38:5)	URPXXNCTXCOATD-FXMFQVEGSA-N	[M-H]-	164	ESI (-)	750.544	6.07	299	480	297	776	247	357	222	391	2929	1422	5879	1371	675	393	999	244	1192	305	795	2166	641	3283	2265	1039	634	228	15877	2240	397	1522	1019	3647	2872	266	733	168	2270	314	388	2124	5192	1709
5.46_748.53	PE (p-38:5) or PE (o-38:6)	KCNBSSYOJRUKOM-JALPNNRCSA-N	[M-H]-	157	ESI (-)	748.528	5.46	161	142	93	365	155	166	89	136	1735	1022	3451	411	162	120	472	140	745	290	742	882	228	1371	883	205	155	139	6073	504	118	972	448	1689	687	147	172		778	151	166	556	1142	413
5.23_746.51	PE (p-38:6) or PE (o-38:7)	WVGALBKSWOUIEZ-XNHMFJFDSA-N	[M-H]-	122	ESI (-)	746.511	5.23		189	99	398	178	222		176	2898	1627	4111	284	248	257	375	159	982	356	635	891	161	1139	534	233	217	180	4145	491	162	706	615	2639	652			102	498		177	348	626	269
6.09_776.56	PE (p-40:5) or PE (o-40:6)	DZPHTQGGRSWHLG-USOCFQKQSA-N	[M-H]-	114	ESI (-)	776.561	6.09	96	163		203	117				742	342	1507	246			99	75	111	74	266	568	110	737	468	217	159	89	2237	380	78	345	296	686	514	132	74		358	101		267	811	331
5.87_774.54	PE (p-40:6) or PE (o-40:7)	FIJFPUAJUDAZEY-MNDXXDKYSA-N	[M-H]-	88	ESI (-)	774.544	5.87		119		183				97	1060	760	1649	168		117		97	264		187	566	173	654	331	120			2043	451		293	208	906	595			68	288		76	216	329	196
5.31_718.57	Plasmenyl-PC 32:0;	KWNUUWIQEJUEIV-JCUPVDEDNA-N	[M+H]+	164	ESI (+)	718.575	5.31	3491	7076	4232	9738	4954	15204	9003	11076	147970	61065	324026	9282	5604	5203	17447	5391	97147	27127	154825	249877	4723	16916	4833	6572	11976	9984	197491	25761	4721	56179	26399	183696	10566	13385	30047	6220	21672	3961	15676	8763	14012	7462
5.60_732.59	Plasmenyl-PC 33:0;	QTMYGKCRAPLJPN-NECWGFRUNA-N	[M+H]+	140	ESI (+)	732.587	5.6	1840	11163	3044	8495	3587	24568	10356	14162	152532	52448	224520	6924	5157	3519	10820	3751	60274	12956	68463	90684	3797	18136	5017	5953	7798	8829	154987	30084	5905	36045	16803	104491	7339	7913	19277	4469	30945	3476	10612	7222	9367	4810
5.54_744.59	Plasmenyl-PC 34:1;	TUBYOPRJNIEZTQ-ADJITVTDNA-N	[M+H]+	164	ESI (+)	744.588	5.54	2205	5940	2950	7140	4028	7433	3854	5284	72891	20948	78182	8613	6109	3589	18894	5342	62766	11689	39630	60840	3931	16045	6802	3652	8789	3438	83582	24622	3583	34406	15436	70707	11002	8829	12650	4304	23699	2886	6124	11088	16812	7289
4.40_735.56	SM (d32:0)	MJAFYELZQYPMQG-MPQUPPDSSA-N	[M+Hac-H]-	119	ESI (-)	735.562	4.4	71		86	150	104		96	116	1072	545	1958	152	121	123	151	77	756	176	227	671	125	222	143	115	130	122	946	229		240	80	494	95	144	165		347	66	193		175
4.38_677.55	SM (d32:0)	MJAFYELZQYPMQG-MPQUPPDSSA-N	[M+H]+	117	ESI (+)	677.552	4.38	1177	1024	597	752		905	674	1218	9423	2803	12006	1471			1489	1116	5580		3866	4901	1251	1680	1149		782	1058	6767	1755	860	1243	1079	3314	673	973		936	3415	609	685	1359	905	764
4.19_733.55	SM (d32:1)	KYICBZWZQPCUMO-PSALXKTOSA-N	[M+Hac-H]-	135	ESI (-)	733.55	4.19	148	422	188	663	311	279	225	258	4686	1739	8607	963	460	261	1177	342	3037	486	2670	4141	203	767	86	460	389	151	5308	861	150	1239	706	2388	610	432	893	170	1356		333	595	809	353
4.17_675.54	SM (d32:1)	KYICBZWZQPCUMO-PSALXKTOSA-N	[M+H]+	161	ESI (+)	675.538	4.17	1209	3970	1531	4160	2251	3497	2153	2460	41700	15370	58302	7008	4194	3960	7631	2292	27250	3834	20962	33229	1759	5562	4045	3146	4317	4007	45880	10212	1742	12580	5830	17637	5049	3684	5141	2110	11429	1626	2925	4454	6819	2681
4.49_747.56	SM (d33:1)	LQINJRUGTUOHGS-YPDYIYJKSA-N	[M+Hac-H]-	137	ESI (-)	747.565	4.49	122	788	136	957	307	685	348	477	8859	2561	9650	881	432	272	1303	255	2805	408	2282	2501	247	857	317	532	411	360	5400	1346	128	1174	603	2133	324	513	742	181	2077	161	401	567	732	297
4.47_689.56	SM (d33:1)	LQINJRUGTUOHGS-YPDYIYJKSA-N	[M+H]+	147	ESI (+)	689.556	4.47	1239	4620	1333	7296	1631	6289	2698	3394	73450	18098	75721	7862	3686	1409	9443	1755	21804	4437	20310	20984	1647	6579	2248	4400	2939	2357	53608	11539	2211	12555	4466	17962	3148	3385	5228	1727	16166	781	2580	3553	5348	2603
5.04_763.59	SM (d34:0)	QHZIGNLCLJPLCU-QPPIDDCLSA-N	[M+Hac-H]-	164	ESI (-)	763.594	5.04	428	1406	647	1577	742	1388	1063	1310	24993	10454	42435	1983	1419	718	3162	1185	16505	1961	6469	7796	959	3340	1033	986	900	735	15504	2671	945	3878	1565	8430	1210	1075	2193	717	7174	610	1501	1000	1704	950
5.01_705.59	SM (d34:0)	QHZIGNLCLJPLCU-QPPIDDCLSA-N	[M+H]+	161	ESI (+)	705.588	5.01	2227	10791	2109	9319	4711	10935	7046	8244	270800	89066	542382	16394	10045	4414	23202	7711	139062	12626	51201	70919	5049	26029	6573	6124	7496	5683	184136	26780	5409	34179	12332	77636	8434	6177	16094	4628	55489	3397	11605	7353	14433	6583
4.80_737.54_4.79_761.58	SM (d34:1)	RWKUXQNLWDTSLO-GWQJGLRPSA-N	[M+Cl]-_[M+Hac-H]-	163	ESI (-)	737.5355_761.5820	4.795	1543	6143	1234	8562	2484	4441	2565	3409	65333	30150	118923	11198	6464	2407	18531	3602	55108	5406	24126	35831	1979	10279	5464	4071	4000	3254	48777	12256	2715	19081	8224	37258	6085	4614	9607	1653	18419	1206	4670	5835	14256	4353
4.72_703.57	SM (d34:1)	RWKUXQNLWDTSLO-GWQJGLRPSA-N	[M+H]+	164	ESI (+)	703.575	4.72	47792	195456	7134	379030	95331	3389	4919	155652	5338691	510396	7679680	5284	242060	80757	1039541	165347	814102	288085	20195	2399752	76228	668798	226011	5038	199718	134126	436719	1210986	81514	1425980	362084	2182588	262038	202930	422609	100485	6647	57744	219454	260147	222881	218161
4.29_759.57	SM (d34:2)	YLWSJLLZUHSIEA-CKSUKHGVSA-N	[M+Hac-H]-	25	ESI (-)	759.571	4.29				117					1060	977	2274						1050		485	888						320	2806	690		477		742	461				487				574
4.27_701.56	SM (d34:2)	YLWSJLLZUHSIEA-CKSUKHGVSA-N	[M+H]+	153	ESI (+)	701.556	4.27	912	2690	982	2740	1556	1509	770		15796	8214	26956	4485	2783	1510	4942	1369	11502	1658	4968	7367	1622	6337	4515	1916	1617	2131	38075	9233	2313	5535	2187	6880	2605	1622	2623		5021	1330	1653	2818	6006	956
5.73_791.63	SM (d36:0)	JCELSEVNSMXGKA-IOLBBIBUSA-N	[M+Hac-H]-	130	ESI (-)	791.625	5.73		167	69	199	101	243	259	288	1431	807	2116	230	213		612		932	300	423	652	122	399		203	151	152	692	345	211	192	218	749	181	160	466	172	554	136	192	115	230	139
5.67_733.61	SM (d36:0)	JCELSEVNSMXGKA-IOLBBIBUSA-N	[M+H]+	161	ESI (+)	733.615	5.67	1037	3003	862	4555	1795	8982	2616	4065	74439	23454	103987	3644	1973	998	4937	1841	20945	3956	20972	25269	1392	6594	1797	2846	2461	3579	52015	6860	2131	6954	5565	31339	2002	2952	5000	906	14902	1376	4495	2041	3563	1928
5.47_789.61	SM (d36:1)	LKQLRGMMMAHREN-YJFXYUILSA-N	[M+Hac-H]-	164	ESI (-)	789.609	5.47	277	722	258	1026	554	748	501	533	8299	3361	10672	1140	249	381	1464	525	3953	758	3239	3705	405	1132	625	755	669	577	6336	1485	344	2494	960	3824	530	601	1069	321	2004	311	623	811	1218	465
5.44_731.60	SM (d36:1)	LKQLRGMMMAHREN-YJFXYUILSA-N	[M+H]+	164	ESI (+)	731.602	5.44	1922	4370	1841	5747	2304	5562	3184	3668	90193	26738	138686	6857	4203	2452	11779	3844	36294	5490	27383	34190	2287	8122	3332	4056	3750	3513	82134	16332	3216	21713	6985	34662	4127	4516	6983	1990	16762	1995	3821	4937	10186	3779
6.35_761.65	SM (d38:0)	UGRZESKDAPEULH-ACEXITHZSA-N?	[M+H]+	159	ESI (+)	761.647	6.35	730	2785	946	2139	1707	2490	1463	1776	42519	12238	63452	2293	1538	1266	3154	1187	14287	2280	8121	10432	1873	3680	1279	1524	1796	2045	19526	3837	697	6718	2007	10845	1062	1372	2278	1088	5579	1198	1370	1850	2483	1846
6.16_817.64	SM (d38:1)	AADLTHQNYQJHQV-SVLGDMRNSA-N	[M+Hac-H]-	161	ESI (-)	817.642	6.16	192	472	115	783	226	444	367	367	3952	2193	4560	571	246	222	912	301	1954	363	1723	2093	237	746	425	350	305	237	4090	1021	256	1449	441	2128	457	312	464	161		221	278	394	895	308
6.12_759.63	SM (d38:1)	AADLTHQNYQJHQV-SVLGDMRNSA-N	[M+H]+	163	ESI (+)	759.634	6.12	1545	3089	1728	5302	1926	3260	2417	2808	56069	19161	105219	4572	2762	1385	6260	2604	19786	3275	12950	18621	1612	5825	3014	2746	2899	2041	49530	8395	2034	13076	4044	20188	2502	3165	4315	1285	8344	1275	2732	3240	5944	2931
5.56_757.61	SM (d38:2)	MDRFMTLYKHBJTF-NQYLGBTJSA-N	[M+H]+	108	ESI (+)	757.611	5.56	2213	1915	1020	1779					13191	5508	16109	2778	2762		2629	1428	5187	2168	3618	6243	1493	3536				1147	23037	6933		4807		5492	2679	1788			4516	1503	1559		5294	2274
6.47_773.65	SM (d39:1)	YXSZOBWVQJIWNE-LUJNSPTCSA-N	[M+H]+	153	ESI (+)	773.65	6.47	497	622	1306	1718	910	1246	753	710	10961	2206	3531	1767	1170	849	1617	588	2365	1179	3065	3582	732	2386	798	1207	777	760	11257	1604	880	2889	1423	3800	1512	1148		623	2264	714	896		1367	1347
7.07_847.68	SM (d40:0)	FONAXCRWZQFJHY-JCGOJSMZSA-N	[M+Hac-H]-	157	ESI (-)	847.68	7.07	107	186	139	276	179	319	252	169	2806	1104	4679	258	169	115	505	184	1370	264	690	960	245	474	194	255	151	162	1721	247	174	1060	316	1071	276	138	314	130	568	238	242			142
7.04_789.68	SM (d40:0)	FONAXCRWZQFJHY-JCGOJSMZSA-N	[M+H]+	163	ESI (+)	789.678	7.04	537	1480	765	2328	872	1377	872	1446	25260	8556	34840	1921	1276	676	2576	1010	10029	1742	5077	5876	1111	2429	1303	1132	853	1207	9839	2231	1114	3834	1392	5338	1076	1025	2079	912	3384	837	1468	1718	1829	1893
6.15_843.66	SM (d40:2) B	VBFKEZGCUWHGSK-ADSSWVSQSA-N	[M+Hac-H]-	129	ESI (-)	843.658	6.15	97	242	79	136		153	73	126	668	300	911	235	87	123	147	79	395	209	718	893	109	273	160	116	147	93	1382	325	178	317	199	678	175	101	292	76	228		170	168	306	133
7.17_859.69	SM (d41:1)	SXZWBNWTCVLZJN-NMIJJABPSA-N	[M+Hac-H]-	107	ESI (-)	859.691	7.17	127	237		401		301	189	117	3113	997	3357	477	165	177	372		962	200	806	762		417	253	255	128		3983	416	114	685	231	1138	169		229		791			198	411	270
7.14_801.68	SM (d41:1)	SXZWBNWTCVLZJN-NMIJJABPSA-N	[M+H]+	164	ESI (+)	801.681	7.14	881	2267	1713	2807	915	2467	1408	2221	29160	8148	29748	3173	1623	1172	2984	1051	6446	1704	5185	6428	1584	3365	1963	1542	1902	1230	33128	5315	1217	5080	1996	8026	1289	1446	1386	1018	6224	855	1302	1460	2665	1459
6.47_857.67	SM (d41:2)	JBDGKEXQKCCQFK-JWQIMADESA-N	[M+Hac-H]-	127	ESI (-)	857.675	6.47		186	115	112		178		75	884	550	1001	139	71	112	170		254	141	523	673	85	235	96	146	60	101	1074	284		214	129	571	91	123	204	214	277	71	130	166	222	123
7.73_875.72	SM (d42:0)	SMJLGESYPKPRNU-CRCOQUFZSA-N??	[M+Hac-H]-	163	ESI (-)	875.716	7.73	286	353	276	408	313	463	314	364	5161	1829	7795	568	380	222	196	219	1211	671	1611	2064	351	761	402	336	266	319	3039	285	283	947	458	1928	332	474	698	377	1045	285	405	281	527	306
7.70_817.71	SM (d42:0)	SMJLGESYPKPRNU-CRCOQUFZSA-N??	[M+H]+	164	ESI (+)	817.711	7.7	797	1530	320	1938	1190	2387	1361	1573	39190	11906	51860	3410	1521	1216	3278	1661	17551	2270	7799	11589	1270	3313	1492	1693	1720	1497	19667	3291	866	5655	2851	11377	1814	1750	2631	1338	5704	1099	1849	1531	2131	1053
7.50_873.70	SM (d42:1)	QEDPUVGSSDPBMD-XTAIVQBESA-N	[M+Hac-H]-	164	ESI (-)	873.705	7.5	437	1099	527	1794	655	1253	489	990	17996	7464	29527	2173	1324	911	2198	748	7852	1189	3974	4787	909	2227	1264	998	945	720	17765	2515	701	4362	1487	6972	1299	942	1579	620	3276	629	1165	1160	2375	969
7.47_815.70	SM (d42:1)	QEDPUVGSSDPBMD-XTAIVQBESA-N	[M+H]+	164	ESI (+)	815.696	7.47	1977	5794	2383	10670	3666	8391	4988	4893	157836	55136	250398	16241	7561	3725	15273	4444	66379	7536	25693	38366	4130	16911	6179	4991	5081	3762	146770	25535	3188	34006	11005	58082	5750	5037	9124	2356	28288	2342	6013	7581	16849	5136
6.78_813.68	SM (d42:2) B	DACOGJMBYLZYDH-GXJPFUDISA-N	[M+H]+	164	ESI (+)	813.681	6.78	1700	4933	2439	5953	2545	4009	2558	4033	51887	22244	123714	9399	6735	3830	10035	3002	37030	6061	25798	53028	3542	25562	19138	4393	4673	3355	127137	39618	4752	16740	9005	42749	11641	3391	9423	2781	15261	2333	6164	10505	33307	8741
6.81_871.69	SM (d42:2) B	DACOGJMBYLZYDH-GXJPFUDISA-N	[M+Hac-H]-	157	ESI (-)	871.688	6.81	332	610	302	766	127	661	316	590	4720	2210	10745	1038	748	591	1314	321	3857	678	2822	5135	389	2569	2010	664	706	398	10694	1815	524	1846	1104	4246	1592	569	1248	391	1623	307	746	1490	3611	1106
6.23_869.67	SM (d42:3)	TXFLWJQVQCDUDZ-BRUGZULGSA-N	[M+Hac-H]-	127	ESI (-)	869.668	6.23	189	259		431	206	265	120	216	609	446	1195	558	430	284	503	144	720	333	714	909	295	890	974	417	243		2565	663		577	286	771	578		372	208	610	236	230	614	1355	529
6.20_811.66	SM (d42:3)	TXFLWJQVQCDUDZ-BRUGZULGSA-N	[M+H]+	159	ESI (+)	811.662	6.2	926	1332	1075	1840	1128	712	1346	1202		1197		2751	2225	996		1045		2747	2900	9696	1345	7599	6739	1932	1839	864	26994	13141	1578	4251	2705		4083	2008	1682	1270	4939	935	1618	3577	10466	3217
7.08_827.70	SM (d43:2) B	BJXQFQDUJVIUAH-XSFBYAMLSA-N	[M+H]+	121	ESI (+)	827.699	7.08	705	1431	877	674	471	1088	891	866	8584	2903	13156	1817			1774	363	3853	1344	3427	5573	905	2997	1051		953	1072	11192	2196	1236	3156	1289	4881	1487	1057	1916	972	2297	955	1478	1583	2400
7.46_899.72	SM (d44:2)	YXEXWUZHFGYOHJ-UOJCCMJYSA-N?	[M+Hac-H]-	141	ESI (-)	899.719	7.46	116	383	129	378	117	415	264	328	3272	1364	6787	369	251	244	556	213	2263	516	2096	3089	205	826	289	139	199	274	4860	733	269	1167	528	2869	469	230	610	182	661	135	539	271	564	226
7.42_841.71	SM (d44:2)	YXEXWUZHFGYOHJ-UOJCCMJYSA-N?	[M+H]+	164	ESI (+)	841.713	7.42	586	2787	1440	2643	1375	3328	1984	3072	30907	11344	67403	2990	2381	2159	3320	1562	18038	4341	15708	26020	1818	6355	2362	1134	1927	1833	43025	7616	1813	10353	4545	24866	2942	1889	4800	2167	6055	1237	3260	1801	4190	2196
4.80_703.57_4.80_725.55	SM 34:1; SM(d16:0/18:1);	WDAUKOGYPMQBKW-VLGSPTGONA-N	[M+H]+_[M+Na]+	164	ESI (+)	703.5732_725.5540	4.8	52747	302750	55829	416494	127546	268039	142862	159010	6176973	2245918	8608199	740328	356751	151229	1088126	184108	3796529	319596	1754232	2770985	83489	697251	296272	190642	218066	149000	5038669	1272404	115352	1499260	439289	2866994	288272	223046	511588	103494	1564948	61691	243998	290749	885511	242140
6.80_787.67	SM 40:1; SM(d16:1/24:0);	ZMVICCPXQQIKAC-BSKJHSHCNA-N	[M+H]+	164	ESI (+)	787.666	6.8	2108	3600	1774	6604	2497	4941	3318	3018	66905	26119	105676	7553	4092	2987	8645	3106	29420	4316	16176	22805	2022	10532	5612	3325	3149	3000	86270	14684	2507	16361	5291	28369	4088	3214	4867	1446	13191	1860	2796	4144	9983	3211
9.49_740.67_9.50_745.63	TG (14:0/14:0/14:0)	DUXYWXYOBMKGIN-UHFFFAOYSA-N	[M+NH4]+_[M+Na]+	164	ESI (+)	740.6735_745.6324	9.495	5824	3547	4712	5146	5178	3558	4629	4582	4822	4700	6929	5608	4405	4837	3655	4791	4656	20768	4203	4671	4119	4661	5539	3660	5422	4438	4652	5627	5164	5152	2709	4527	4274	4146	4770	3630	6378	4358	4350	4566	3863	4472
8.45_715.58_8.42_710.63	TG (40:1)	GKTDXHXZBFIZJU-OIJJMQLXSA-N	[M+NH4]+_[M+Na]+	164	ESI (+)	715.5843_710.6284	8.435	1630	1210	1773	951	1721	872	1492	2097	1882	1261	4406	2160	1495	1221	1029	750	1959	4094	1622	1965	1587	1850	821	1623	2233	1497	1862	1583	2217	1019	1935	2123	2055	1142	1124	1828	2388	1440	1583	1751	1381	1713
8.99_738.66_8.99_743.61	TG (42:1)	PMWOTNASJLOLJE-BNQAGZCGSA-N	[M+NH4]+_[M+Na]+	164	ESI (+)	738.6584_743.6126	8.99	2822	2426	2415	2715	1699	2936	2957	2469	3556	2235	4845	2427	3039	2713	1763	2106	2922	5798	2329	2778	2145	2566	2368	2229	2556	1666	3073	3653	2735	2981	3073	2808	2818	3847	2043	2308	2204	2085	2406	2550	2453	1968
8.52_736.64_8.52_741.60	TG (42:2)	IDWYMMYRNPSLDA-NNBKTNTFSA-N?	[M+NH4]+_[M+Na]+	164	ESI (+)	736.6394_741.6000	8.52	2020	2139	1874	872	794	862	1998	996	2875	1938	2019	2048	2174	1951	1999	986	2310	3167	2006	1557	1667	753	1242	669	920	2317	1056	2637	1038	2022	2296	2400	1806	1914	1724	1619	1999	1647	1359	1706	1119	928
9.52_766.68_9.51_771.65	TG (44:1)	OUKDNADVOQVFAR-NBTXLFQMSA-N	[M+NH4]+_[M+Na]+	164	ESI (+)	766.6835_771.6465	9.515	3927	3051	3158	3767	3186	2875	2708	3454	7411	3613	10268	4900	2787	2935	3180	3030	8851	9955	5167	5963	2752	3151	3305	2977	3463	2716	8947	3892	2286	4089	3323	4913	3143	3405	3227	3597	4542	2913	3039	4389	1894	3414
9.06_764.67_9.06_769.63	TG (44:2)	LJXSUVSRRMQRRA-WHTYERKGSA-N	[M+NH4]+_[M+Na]+	136	ESI (+)	764.6729_769.6308	9.06	1032			599	694			644	1232	1306	1456	802	813	697	1141	793	992	1324		1166	807	725	1295	762	949	622	1143	938		1041	835	944	1264	1068	766	1324					853	989
10.44_796.74	TG (46:0)	JWVXCFSNEOMSHH-UHFFFAOYSA-N	[M+NH4]+	164	ESI (+)	796.735	10.44	4612	3613	4016	5187	4069	2833	3182	3647	24430	6568	28695	4908	3887	4307	4582	2956	12943	11821	8113	11052	3000	5506	3356	2799	4130	2670	22261	6300	3545	5482	3398	6949	3731	3206	4282	2780	6185	4069	4010	3052	3456	4632
10.01_794.72_10.01_799.68	TG (46:1)	RSDIQTNCDWUNDP-VHXPQNKSSA-N	[M+NH4]+_[M+Na]+	164	ESI (+)	794.7208_799.6765	10.01	4536	4814	4266	5913	4367	5525	4202	4160	47879	12217	57374	7258	3892	4702	7358	4349	24919	13840	19067	25127	3830	5636	4603	3923	4535	3569	37185	8322	3317	8325	5736	19581	3829	4970	7359	4791	7590	3660	5480	4356	3164	5509
9.57_813.64_9.58_797.66_9.58_792.70	TG (46:2)	XUEMVUXNOCIHLG-MOFPORNTSA-N	[M+NH4]+_[M+Na]+_[M+K]+	164	ESI (+)	813.6351_797.6598_792.6986	9.57667	4000	3561	4302	5401	3749	4616	4864	3009	27534	8825	34039	5552	4050	2413	5824	4492	14287	8860	11941	14382	3302	4177	2821	2973	3416	3733	20219	4988	3038	6134	4564	12170	3746	3164	4235	2602	4443	3488	4488	2434	3334	4088
9.12_790.69_9.11_795.65	TG (46:3)	YCZHBUHPOJGNKX-YLZDBGKXSA-N	[M+NH4]+_[M+Na]+	164	ESI (+)	790.6879_795.6489	9.115	1114	2085	1521	2056	2137	1763	1674	1928	5198	3197	5810	1866	2026	1703	1689	1746	3641	3704	2665	3585	2142	1564	782	1581	2237	1756	3276	2508	1630	2216	1714	3580	1144	1500	1770	1531	1260	1712	2223	1777	1548	1838
10.83_829.73_10.86_824.76	TG (48:0)	PVNIQBQSYATKKL-UHFFFAOYSA-N	[M+NH4]+_[M+Na]+	164	ESI (+)	829.73_824.765	10.845	8951	8222	7039	11901	7295	7515	7147	3571	146621	31486	200234	13872	6767	6790	15053	6996	8481	17312	16874	46246	6724	11710	8264	5772	7252	5634	100835	17147	6447	19172	9770	29677	9780	7685	10770	5961	21838	3829	8580	7461	6844	5261
10.46_822.75_10.46_827.71	TG (48:1)	FEKLSEFRUGWUOS-DLOIZKPKSA-N	[M+NH4]+_[M+Na]+	164	ESI (+)	822.7532_827.7107	10.46	5765	8591	5537	16606	5832	11463	6998	5701	460496	91057	702925	23407	5726	8167	29137	7601	163397	22097	114125	158929	4463	17400	6091	7820	7327	6249	285306	30357	4720	45718	16067	119476	6673	10564	21579	6935	46723	5630	11077	7208	7289	7867
10.05_820.74_10.06_825.69	TG (48:2)	RUOVJPPUXXFZPC-YZEIBMOJSA-N	[M+NH4]+_[M+Na]+	164	ESI (+)	820.7360_825.6945	10.055	3787	7455	3225	11187	6282	10351	4878	4685	357723	86290	514736	18373	4174	5441	23454	5337	126587	16595	98416	127885	4206	19524	5148	5774	5834	3955	209425	23581	3333	38872	14077	119017	4861	8119	17509	4848	33545	4457	10109	4799	5704	4845
9.61_818.72_9.59_823.68	TG (48:3)	SKGWNZXOCSYJQL-BUTYCLJRSA-N	[M+NH4]+_[M+Na]+	164	ESI (+)	818.7204_823.6781	9.6	2172	2789	2030	3615	1719	3588	2375	1502	87141	22569	101491	6271	1413	1786	6853	2613	34750	5554	24478	26660	2129	8505	2536	3400	2850	2449	59974	7668	2117	11755	5350	30140	2484	3015	5251	2315	8974	1657	5674	2306	2143	2346
9.45_816.71	TG (48:4)	GRAMQDDTGXQCSO-ZJPFCMILSA-N	[M+NH4]+	39	ESI (+)	816.707	9.45						795	1027	958							750							740			936		1854							772					776	729
11.02_838.78	TG (49:0)	TTWJTJMWHOYBPQ-ANFMRNGASA-N	[M+NH4]+	164	ESI (+)	838.782	11.02	2606	2674	2168	2773	2065	3140	2267	1990	36928	6957	35849	3484	1975	2178	3036	1963	5025	3126	6900	8533	2351	4220	2504	1790	2644	1920	33070	5693	1622	4208	2765	7862	2401	2895	2951	1760	7365	1957	2379	2466	2170	2139
10.65_836.77_10.65_841.73	TG (49:1)	VYYGQDOPVVYUKW-UKFBYESTSA-N	[M+NH4]+_[M+Na]+	164	ESI (+)	836.7672_841.7264	10.65	3315	6247	3310	8352	3778	8647	4393	3555	176662	33609	164681	9388	3664	3694	9184	4395	28920	5814	28253	30007	3466	10844	3482	5101	4413	3653	129493	16844	2966	16552	6878	32021	1831	5048	7328	3756	24549	2805	5262	4204	3460	3806
10.24_839.71_10.27_834.75	TG (49:2)	QZYSUBAQYSVFNX-PSMULLBHSA-N	[M+NH4]+_[M+Na]+	164	ESI (+)	839.7076_834.7501	10.255	2634	5394	2476	7525	3567	7947	3519	2776	176089	36103	159088	8913	2329	3377	8193	3289	30500	4366	26273	27217	4203	12418	3472	3817	3451	2296	123124	14820	2746	15064	6037	35424	3069	3896	6741	2552	23103	2511	5489	3589	2922	3641
9.85_832.73_9.83_837.70	TG (49:3)	DIGMYZZFQSIQBD-PNLKURBTSA-N	[M+NH4]+_[M+Na]+	164	ESI (+)	832.7349_837.6952	9.84	1568	2240	2190	3571	1654	2504	1637	1452	47212	10954	39334	3796	1786	2397	3729	1972	9886	2257	7359	7226	1775	6907	1877	2052	1711	2139	35026	4469	1367	5347	2175	11049	1531	2147	2351	1542	7237	1806	2455	2034	2469	1994
11.26_852.80_11.25_857.76	TG (50:0)	MARPCPMDFOPPJX-UHFFFAOYSA-N	[M+NH4]+_[M+Na]+	164	ESI (+)	852.7988_857.7571	11.255	14182	7795	6425	10379	6380	6891	5729	6586	155693	32446	171312	15200	6618	6578	13760	6137	47279	10355	24391	28546	7118	11921	6659	5313	7213	5946	121920	15236	5986	19723	8668	32853	8574	6836	10145	6044	18596	7263	8281	6499	5956	6333
10.86_855.74_10.88_850.78	TG (50:1)	YHMDGPZOSGBQRH-YYSBDVFPSA-N	[M+NH4]+_[M+Na]+	164	ESI (+)	855.7358_850.7812	10.87	11701	19580	11525	30689	11738	22037	6704	8156	1230915	200044	1789567	59604	9515	13275	58705	11786	188481	29159	83299	228404	9669	34310	13169	11598	14548	9841	820238	61912	9875	96074	31625	226067	11890	18054	31111	10753	85392	8572	21538	13937	13591	9614
10.49_848.77_10.49_853.72	TG (50:2)	QEZWFCZNHWUARW-XQCAQTCHSA-N	[M+NH4]+_[M+Na]+	164	ESI (+)	848.7687_853.7249	10.49	10780	22727	9234	40420	12976	30166	12653	12162	1723847	335080	2458731	76267	7667	10810	82287	13063	405122	28100	243671	331218	9984	58806	11146	16867	15878	10514	1052259	74421	7746	138679	45353	387821	11496	23361	42873	10221	133566	9875	26159	14571	13152	9286
10.07_867.68_10.09_851.71_10.09_846.75	TG (50:3)	UFHNZOACKFBCOM-YXKNDSBASA-N	[M+NH4]+_[M+Na]+_[M+K]+	164	ESI (+)	867.6828_851.7108_846.7516	10.0833	4654	11296	3501	19821	6454	15471	5371	5352	613401	149742	758240	36076	4717	5895	51573	7103	188357	13817	105095	126564	5041	40169	5965	9400	7455	4805	398505	37794	3294	69828	20494	177031	5686	11186	18186	4730	67302	4744	14433	6839	8334	4107
9.68_844.74_9.66_849.69	TG (50:4)	PVMBAGXWHHZKFP-JMPJWMFJSA-N	[M+NH4]+_[M+Na]+	164	ESI (+)	844.7368_849.6932	9.67	2008	3118	1220	5031	2319	2955	1363	1471	55815	25617	89357	7427	1292	1378	13290	2541	35636	3199	17595	19277	2190	8866	1828	4144	2185	1493	57613	7212	1896	8492	4762	17555	1905	2716	4033	1760	17406	2055	4229	2593	2387	1959
9.29_842.72	TG (50:5)	AFTBPUXZTDLRSP-UDQIKIEDSA-N	[M+NH4]+	139	ESI (+)	842.72	9.29			739	1016		771	907	832	4342	1422	4354	936	792	553	1224		1432	782	1239	956	237	1075			738	760	4156	1154	801	1408		2586	600		627	568	1085	564	662	1200	584	1080
9.23_840.70	TG (50:6)	YVQKDEFVOZTZOA-PVNINVEQSA-N	[M+NH4]+	35	ESI (+)	840.703	9.23		422	501						770		915							658								854				706
10.99_864.80	TG (51:1)	OZAXLAGNPZMZAD-BOEMPQCLSA-N	[M+NH4]+	164	ESI (+)	864.8	10.99	1311	4834	2094	6329	1649	5242	2309	2188	175385	27693	169367	10052	1603	2053	5728	2288	26836	3596	17899	15785	2164	4309	2303	1945	1924	1699	141323	15723	1802	15789	6163	27084	2055	2534	3887	1626	19809	2064	3640	2453	2410	1970
10.68_862.78_10.68_867.74	TG (51:2)	NSNSZGBCOIKUBU-SZOKBDNISA-N	[M+NH4]+_[M+Na]+	164	ESI (+)	862.7828_867.7410	10.68	3333	8675	2807	11533	2963	12372	4095	4334	351148	67887	339448	18061	2154	3241	14145	3119	53577	5596	34878	40018	3606	21389	3798	4201	4132	3262	237282	24874	2909	29064	9506	67049	2795	4871	8102	3260	41764	2709	6351	3764	3355	2197
10.30_860.77_10.30_865.72	TG (51:3)	ISSGPXMQOMAFMJ-DMGKHJLRSA-N	[M+NH4]+_[M+Na]+	164	ESI (+)	860.7662_865.7242	10.3	2468	5339	2227	7066	2304	7517	2844	2610	182755	35184	157078	10390	2042	2402	9760	2621	33641	3805	18244	18682	3130	15532	2947	3971	2696	2011	124593	13928	1865	16982	5847	35125	2196	3708	4926	2197	27627	1836	3356	2544	2160	1487
9.91_858.75_9.90_863.71	TG (51:4)	IIRQXNVLAXQEKB-KBEZCZBDSA-N	[M+NH4]+_[M+Na]+	164	ESI (+)	858.7524_863.7073	9.905	1307	2167	1996	2770	1355	2389	1587	1352	35881	8948	28393	3219	1299	1328	3568	1633	8001	1976	5627	4752	1414	6097	1466	1728	1958	982	30290	4028	1292	5141	2050	9043	1354	2004	2224	1700	7780	1473	1762	1388	1358	1665
11.62_885.79_11.60_880.83	TG (52:0)	SDNYRTVJOFMYIW-OIVUAWODSA-N	[M+NH4]+_[M+Na]+	164	ESI (+)	885.7878_880.8309	11.61	42436	14219	9609	18373	8858	8390	7917	7546	111456	29121	81148	17530	10170	10120	15869	8912	32323	11916	17237	15779	10530	17598	9747	7101	10736	11179	107261	18150	8269	20841	10746	27372	31662	8796	9956	8905	21910	13008	10917	11196	7251	9148
11.25_899.75_11.27_878.82_11.27_883.78	TG (52:1)	NPCZZYKITFKRQZ-RFBIWTDZSA-N	[M+NH4]+_[M+Na]+_[M+K]+	164	ESI (+)	899.7463_878.815_883.7759	11.2633	6938	10688	6886	19851	7389	15523	8248	6880	781469	140271	950144	51845	5506	7405	38804	7471	155136	11715	76893	95964	7898	26286	7511	8541	7627	6482	551884	38854	3252	79155	22571	160894	7199	12379	16926	7282	55509	6990	13855	9366	7297	4862
10.89_876.80_10.89_881.75	TG (52:2)	TXMWKTABZBAJCW-QLHBUVOUSA-N	[M+NH4]+_[M+Na]+	163	ESI (+)	876.7971_881.7536	10.89	22621	40537	21828	63437	25759	47519	26301	21996	2413909	394646	3366488	125581	18250	24278	105361	26326	396291	34635	100229	291877	8961	73838	11685	25068	28444	19595	1655164	110295	17520	193781	63893	451842	22325	35272	51656	19021	152558	22147	21517	26927	23858	11287
10.52_895.71_10.52_874.78_10.52_879.74	TG (52:3)	DQXQIWIQYYEGLG-MMWLGPPDSA-N	[M+NH4]+_[M+Na]+_[M+K]+	164	ESI (+)	895.7139_874.7848_879.7406	10.52	18762	34487	18118	57557	22522	41353	20657	18667	1724901	343386	2282643	129256	16014	22180	109114	21669	410389	30741	173321	231969	19688	82374	21791	25897	25879	17283	1245201	90021	14405	157445	50852	345045	17725	28541	39968	17649	151995	19842	28886	23846	23214	19392
10.09_893.70_10.08_877.73	TG (52:4) A;		[M+Na]+_[M+K]+	164	ESI (+)	893.6976_877.7322	10.085	3438	4125	3167	7871	4274	5997	2762	3395	137088	34129	132401	14725	3216	3407	18407	3860	47624	5693	21263	7654	4133	14564	4928	4804	4859	3013	17338	12085	2792	20902	8022	42924	3170	4337	5631	3746	24572	3387	3562	4552	4327	2773
10.15_872.77_10.15_877.72	TG (52:4) B	WHSWXEYWNPTUPW-HNJDVRDNSA-N	[M+NH4]+_[M+Na]+	164	ESI (+)	872.7678_877.7225	10.15	6966	11907	7365	19878	8423	14138	8601	7186	427000	105365	463869	41982	5860	8732	51368	8818	135631	12425	58715	62454	7898	43855	9361	11558	10791	7158	360393	35833	5015	59140	19108	113432	6492	10270	12941	6235	68350	7038	9722	10502	9413	7235
9.79_870.75_9.79_875.71	TG (52:5)	CQZAAIKPSLHIBC-KDJOUNIJSA-N	[M+NH4]+_[M+Na]+	163	ESI (+)	870.7536_875.7081	9.79	1751	2661	1352	3648	2181	2809	1803	1831	25143	9410	16454	5700	408	2356	6193	1490	9070	2371	5742	7640	2410	8374	2370	1887	2820	1394	20450	4591	854	5798	3620	11855	705	2262	1315	1790	8612	1930	1755	2090	1722	2588
9.49_868.74	TG (52:6)	SSOSFUDNINFYLJ-KIYGNKBKSA-N	[M+NH4]+	63	ESI (+)	868.738	9.49					905	645			4765	1186	4233				795	1004	1418			1838	1124	1367			633		4075	988		1650				442			1158
11.41_897.80_11.40_892.83	TG (53:1)	WWJIBIGWKGFVAQ-JNSYTQKUSA-N	[M+NH4]+_[M+Na]+	164	ESI (+)	897.7983_892.8304	11.405	1538	3780	2560	5563	1201	5716	2502	2171	120534	29003	118653	6334	1511	1943	6518	1914	20159	2471	15270	16827	1620	10715	3485	3300	1728	1074	121239	11916	2817	15838	4146	29663	1748	2211	4462	1539	17623	1298	2531	1893	2638	1628
11.07_895.78_11.06_890.81	TG (53:2)	RSINITWKVQRWSZ-RFVLVDBCSA-N	[M+NH4]+_[M+Na]+	149	ESI (+)	895.7766_890.8061	11.065	1023	2104		1815	887	14567	1397	1180	240304	53441	231674	16700		1426	2975	940	41908	1031	27989	30212		12737	1106	1027	1148	1235	179479	27653	1192	30360	2259	52684	888	1117	2088	827	38971	1262	1421	977	1230	1110
10.70_888.80_10.70_893.76	TG (53:3)	ZNQBEJJYVJSZLM-LEDQTTRKSA-N	[M+NH4]+_[M+Na]+	164	ESI (+)	888.7983_893.7565	10.7	2178	6635	2081	7320	2497	8439	3115	3562	201966	37601	200945	12761	1828	2556	9052	2331	31515	2787	14379	17380	2318	13992	2561	3191	2441	1926	134600	15288	1381	16637	4985	35588	2867	2639	4153	1464	25985	1724	4087	2463	2617	2035
10.34_886.78_10.34_891.74	TG (53:4)	BMSDHYZLQWTKSQ-LSJAAEOESA-N	[M+NH4]+_[M+Na]+	163	ESI (+)	886.7830_891.7385	10.34	1362	3340	1659	2959	1074	3613	2819	2530	75991	17392	65473	8157	1394	1453	6541	1854	18460	2232	6666	6425	1940	8305	1358	2557	1568	1447	57811	8032	1383	8844	2701	15833	1517	1723	2679	346	13477	1475	1638	1354	794	1614
9.95_884.77	TG (53:5)	QHYAATSKYBYSLG-BXDFBOBBSA-N	[M+NH4]+	160	ESI (+)	884.766	9.95	984	874	529	885	600	1095	669	622	10688	2974	9726	2177	661	982	2220	807	3416	917	1507	2240	602	2498	895	1250	786	466	8238	1888	655	2151	864	2641		391	868	558	2706	722	945	625	624	546
11.87_908.86_11.87_913.82	TG (54:0)	KKBWDSMULWDHME-UHFFFAOYSA-N	[M+NH4]+_[M+Na]+	164	ESI (+)	908.8621_913.8210	11.87	55777	15172	10669	28633	13116	11608	9909	11025	85091	25793	52943	17628	10956	14297	22576	10886	28664	17958	17601	14882	16215	21131	13057	8852	17290	15833	91898	25573	10821	22230	13520	24525	45385	12680	16286	9859	19573	18553	16533	15590	7365	12642
11.63_911.80_11.66_906.85	TG (54:1)	YFFIQXNTTVSKJC-NZEOUKRFSA-N	[M+NH4]+_[M+Na]+	164	ESI (+)	911.7998_906.8467	11.645	4269	5973	3295	13888	4184	8781	5791	4298	269537	68110	260366	27993	3794	4605	18030	5815	62379	7235	28881	30325	4239	17409	6048	5474	6843	3502	259989	20974	3407	40850	12241	75698	4980	6910	9111	4257	28007	4943	7344	8250	4355	3930
11.28_909.79_11.29_904.83_11.26_925.76	TG (54:2)	WUUWGORPQFKFQN-XDVOZUNOSA-N	[M+NH4]+_[M+Na]+_[M+K]+	164	ESI (+)	909.7889_904.8312_925.7589	11.2767	7989	13001	6717	23196	8054	18258	8405	8331	866058	155626	1047772	61005	5700	6279	38142	8209	135907	8765	56478	83228	6610	32037	8384	8367	8691	5987	558094	40154	5059	81035	19804	161003	6381	10797	16129	6256	52791	5421	11442	7569	7189	6226
10.91_907.77_10.90_902.84	TG (54:3)	PHYFQTYBJUILEZ-IUPFWZBJSA-N	[M+NH4]+_[M+Na]+	164	ESI (+)	907.7741_902.8409	10.905	20867	23164	14673	40426	5158	39531	23011	15966	995820	222043	1109808	96795	10856	16457	54190	16958	248252	17459	76851	110781	12306	30108	16480	15109	22305	10813	709765	56417	9719	104876	36905	214252	3848	21791	28600	10845	91157	15663	25578	13809	13740	9745
10.55_900.80_10.55_905.76	TG (54:4)	BRLGHZXETDWABO-NOFIOOQLSA-N	[M+NH4]+_[M+Na]+	164	ESI (+)	900.7997_905.7563	10.55	13714	19305	13765	42665	13668	24895	16022	10328	617293	136674	644212	77738	8728	13090	57436	14519	171893	13934	52385	66106	10502	41498	13170	13835	18074	9855	443914	43696	8538	70641	27226	125412	9283	14617	17698	8040	72024	12295	13966	14746	11363	9662
10.17_898.78_10.17_903.74	TG (54:5) A	OEJXMJPFOHYSIU-GRLFFVHSSA-N	[M+NH4]+_[M+Na]+	164	ESI (+)	898.7837_903.7385	10.17	8173	9259	10326	22334	9062	12007	10779	6162	163116	44120	167215	32927	5058	7844	29797	8432	69175	7774	20038	22098	6711	22047	7747	7926	10569	5633	146432	17580	4487	26375	12616	43084	5541	7394	8204	5148	32253	6597	7193	7773	5900	5681
10.38_903.74_10.39_898.78	TG (54:5) B	VVEBTVMJPTZDHO-YQFZQLSNSA-N	[M+NH4]+_[M+Na]+	162	ESI (+)	903.7402_898.7839	10.385	837	1112		2299	784	1229	1426	2308	37515	10093	52546	7292	1536	1145	4956	1735	10346	2262	7026	9267	1413	6061	3043	2525	1892	1480	70876	5013	1552	7779	4311	12456	1120	1117	3172	624	8071	591	1435	1600	1614	1916
9.78_896.77_9.78_901.72	TG (54:6) A	CDNDFDKFZBPPFW-AXJGXPKFSA-N	[M+NH4]+_[M+Na]+	164	ESI (+)	896.7673_901.7230	9.78	4251	5084	4077	8370	4670	4006	4178	2835	31216	11644	34166	7832	3280	3814	8284	4294	15019	3598	6402	6989	3921	9131	3524	3051	4999	3445	13941	6233	3302	7938	5590	10955	3236	3575	3686	2806	9307	4639	3905	3453	2877	3266
10.01_896.77_10.02_901.73	TG (54:6) B	CDNDFDKFZBPPFW-AXJGXPKFSA-N	[M+NH4]+_[M+Na]+	161	ESI (+)	896.7675_901.7254	10.015	1073	1445	1901	1059	879	1804	577	1495	25834	7673	16732	3949	774	1937	3092	1661	7313	1323	3627	4762	1113	4521	2116	1468	1682	1041	31427	4264	548	4162	2236	6233	1782	1728	2094	1772	4933	1360	2011	1823	1183	1645
9.02_892.74	TG (54:8)	BMPVTDWOWBNPJU-NYRSPQLFSA-N	[M+NH4]+	156	ESI (+)	892.741	9.02	814	792	698	2566	1121	1664	926	700		8265		3370	1538	1016	4611	1216	8367	1380	4029		883	2274	339	1125	1233	1445		2664	839		2065	3932	1059	1991	1620	1209	3304	832	1458	1938	1705	963
11.88_934.88_11.87_939.84	TG (56:1)	OCYFAHIHWCVZKS-FHSLLVMSSA-N	[M+NH4]+_[M+Na]+	164	ESI (+)	934.8777_939.8378	11.875	4364	4751	3217	13829	4215	7583	5078	3088	181160	52953	188211	15759	3272	5903	17094	5283	71695	7611	43067	51471	4412	13705	5112	4326	6260	3459	150305	14254	2093	32011	12040	62037	4111	6955	11485	4664	18305	5560	6862	7088	4505	4241
11.63_937.82_11.66_932.86	TG (56:2)	PDEQUPGHMOMBFC-FYEHETCMSA-N	[M+NH4]+_[M+Na]+	164	ESI (+)	937.8221_932.8622	11.645	2808	3366	2761	9924	3277	5313	4156	2757	121056	31290	128695	11308	1972	3862	10540	3560	42107	4837	19816	25053	2410	8941	3416	3499	4431	1513	82621	9191	2134	19871	6496	34339	2587	4866	6505	2614	11518	3943	4584	3462	3017	2191
11.29_935.82_11.27_930.85_11.28_951.78	TG (56:3)	QXMHHXQBBKDSSL-BAQZNRHJSA-N	[M+NH4]+_[M+Na]+_[M+K]+	164	ESI (+)	935.8218_930.8454_951.7800	11.28	2268	4677	3153	6359	3813	4700	3297	2168	99659	19356	142408	8129	2806	3568	6367	3278	20604	3291	10244	15005	1439	7643	3943	2677	3785	2394	57064	6403	2241	11742	4958	20800	1069	3485	3262	2828	6942	2694	3018	3250	3153	2210
11.03_933.77_10.93_928.83	TG (56:4)	YONCDTJKIZDSKQ-IYASBODOSA-N	[M+NH4]+_[M+Na]+	164	ESI (+)	933.7704_928.828	10.98	3652	5278	2988	5586	3664	5684	4093	5124	73138	18503	121767	13199	4635	5283	10158	4558	25708	5668	10324	13776	3808	7518	4751	5711	5045	5018	39879	8044	2259	10973	5751	18365	4609	4187	5540	4232	11236	5493	5205	5006	4604	4402
10.38_929.76_10.41_924.80	TG (56:6)	ZTNDRFCABXFVMY-WJTCTALZSA-N	[M+NH4]+_[M+Na]+	162	ESI (+)	929.7563_924.7999	10.395	805	911		1510	997	2450	1923	908	35078	6064	41758	4683	503	1776	3529	760	5043	1256	3809	5201	664	2956	1612	200	1257	1196	46615	4477	478	6119	1907	9143	929	1338	1203	870	3218	415	1293	1062	1921	926
10.02_922.78_10.03_927.74	TG (56:7)	DODZUDCYRVWEOJ-GKZBLMSTSA-N	[M+NH4]+_[M+Na]+	162	ESI (+)	922.7822_927.7406	10.025	1106	1211	2141	2387	2289	2373	1575	1317	15339	4912	16375	4471	2138	1210	3555	2224	6096	2302	2330	3861	2074	3836	2110	2258	2473	1617	22511	2322	2019	3938	2188	6007	1431	1582	2101	1925	3844	2924	1556	1644	2414	1839
9.82_920.77	TG (56:8)	UBGUHMDKBGQUND-VPFWBQFRSA-N	[M+NH4]+	149	ESI (+)	920.769	9.82	649	687	721	702		942	756	765	4250	1749	5392	883	1046	633		490	2432	1171	1119	1986	760	698	740	1263	617	345	4510	908		1064		2301	332		392	950	851		394	706	482	501
12.00_962.91_12.00_967.87	TG (58:1)	OWZMHFAFGQCCNI-FBXRAONGSA-N	[M+NH4]+_[M+Na]+	164	ESI (+)	962.9060_967.8693	12	3960	4616	3223	15113	4224	9519	4179	3822	260499	67545	302451	20046	2617	5088	23582	5741	108993	10207	62691	73357	4676	16743	5355	5252	5498	3689	210148	18933	1849	45449	11824	84974	3681	7475	15559	4540	20782	4559	7776	5430	4791	3546
11.87_965.85_11.87_960.89	TG (58:2)	NFQQJRGJJVQGAV-MEADVOAOSA-N?	[M+NH4]+_[M+Na]+	159	ESI (+)	965.8527_960.8862	11.87	5961	5512	643	23287	8004	14013	7613	1428	304274	80112	355499	22893		8613	27883	11062	137553	12647	90904	121837	948	17671	1390	1200	10193	1528	201741	22288	595	52142	18988	106917		10381	24814	4236	27080	8251	11710	6360	6669	1072
11.62_963.84_11.67_958.88	TG (58:3)	RFMSTHTUAZETPD-JJPHLYBUSA-N	[M+NH4]+_[M+Na]+	164	ESI (+)	963.8419_958.8781	11.645	3050	2814	2587	7920	2381	3518	3198	2102	62843	18596	73918	9255	1770	3440	11979	4954	35724	3589	16759	21419	1262	5231	3751	3071	4532	1869	50488	7225	2107	14281	6738	20580	1082	3845	5325	2971	9731	3532	3442	3341	2462	2814
10.72_952.83	TG (58:6)	GSNFRUMSEHHPSY-LCXCSEBNSA-N	[M+NH4]+	156	ESI (+)	952.83	10.72	599	1303		944	682	689	258	735	6699	2433	9657	1640	560	414	1612		3190	815	1463	2197	1008	1647	1200	576	728	461	6866	1679	724	1784	482	2772	1148	759	1587	628	1732	494	688	677	725	541
10.20_948.80	TG (58:8)	KWIGMCRWEINBIR-HUPVKWKYSA-N	[M+NH4]+	96	ESI (+)	948.8	10.2		415	467	451		461	439		5185	1437	6352	976			618		1245			1321	383			375			4209	394	499	743	603	2537		567							575
11.96_974.91	TG (59:2)	ONQVFVNCAXIZPA-OEIGHXOUSA-N	[M+NH4]+	164	ESI (+)	974.911	11.96	1504	2128	1485	5080	1604	3348	1593	1491	84676	20384	76432	5861	1591	1745	6916	1471	24232	2398	14136	17533	1581	5951	1583	2161	2347	1248	63006	7068	1353	10454	2993	21719	1796	2396	4748	1420	8693	1683	2103	1944	1896	1703
12.00_988.92_12.00_993.88	TG (60:2)	QPNVLDQSHXVPMG-JMYPUKFOSA-N	[M+NH4]+_[M+Na]+	164	ESI (+)	988.9244_993.8835	12	3197	6730	2049	21013	5125	10442	5272	3370	346356	89430	458387	22454	2268	4293	31466	6267	145926	9435	82543	110525	4217	18941	3930	4954	6605	3863	255942	23518	2746	61858	16116	116932	3571	10868	22496	3345	26848	4049	7918	5516	4309	2299
11.72_984.89	TG (60:4)	WECVQMVSEHWZQR-ULZSGHTGSA-N	[M+NH4]+	152	ESI (+)	984.89	11.72	550	777	750	1756	1541	961	265	474	11124	5911	14295	1846		618	2104		3832	462	2494	1861	761	2021	654	916	1464	391	13183	1612	451	1245	1819	4299	816	962	1499	197	2744	832	1012	637	414	161
12.00_1040.96	TG (64:4)	IABPCCHORNRSBT-ULZSGHTGSA-N	[M+NH4]+	161	ESI (+)	1040.96	12	590	874	843	2227	814	1272	1001	500	17408	3741	21087	2718	633	960	2836	735	8817	1225	4076	5457	874	1814	682	908	971	1209	15979	2001	650	3915	1253	4413	1117	1289	1645	1075	2364	1126	1334	1085	691	802
0.53_165.98			[M-H]-	154	ESI (-)	165.98	0.53	324	1068	38	62102	34527	48497	24383	105	19133	18016	24577	39	87095	231	82050	4063	30597	55	224	74	577	142	151	113	1308	177	322	14393	196	1228	47170	4739	76917	91322	220	4376	171	2516	149	14213	77	1515
0.55_158.06			[M-H]-	162	ESI (-)	158.061	0.55	865	1329	958	9589	13841	6743	5607	12805	8219	3786	12854	1738	3886	2146	10441	1667	9263	12092	6329	7415	4788	5162	7976	11259	15427	12476	22006	13859	1304	23733	5987	5195	34198	8937	15273	4775	1278	3467	9134	9426	40370	11759
0.55_329.24	CSH_negESI #131		[M-H]-	161	ESI (-)	329.236	0.55	232	215	198	253	171	222	138	144	602	147	155	108	118	135	106	101	183		287	225	220	163	107	164	199	80	206	173	143	126	165	179	186	209	50	178	146	145	166	163	179	305
0.55_249.15			[M-H]-	82	ESI (-)	249.149	0.55			9920		11539		10422	9039		11072				14299			13480	12633	14201		10631	12146	9882		9766	13574		15016			19926			13618	15769		22253	16589	12086	25015
0.63_265.15			[M-H]-	164	ESI (-)	265.149	0.63	82901	12500	7013	24414	16042	13580	16499	11228	15933	17302	10326	9685	13763	17143	10807	12631	13709	15162	12223	10718	19701	28884	14913	14386	20731	6472	26759	21020	6884	11934	18185	6454	9951	15964	14559	8941	17899	16226	15444	18089	10146	9413
0.63_267.14			[M-H]-	164	ESI (-)	267.145	0.63	5337	1152	702	1584	1051	962	1175	986	1245	1109	721	656	1208	1042	633	924	1091	919	983	1019	1371	1995	1233	1051	1377	619	2027	1458	480	778	1142	506	688	1017	1015	781	1166	1059	1050	1417	964	934
0.72_279.16			[M-H]-	164	ESI (-)	279.164	0.72	10204	1564	1386	4546	2176	3617	5376	2873	2671	3532	1983	2855	1645	2591	1894	1947	1208	2259	3016	2171	3045	6009	3309	3033	2501	1019	4025	3168	1508	1878	4310	1791	2794	1615	2538	1651	2810	2649	2633	2633	3087	2805
0.78_293.18			[M-H]-	164	ESI (-)	293.181	0.78	63269	10900	6731	21179	17397	14832	17027	11089	17650	17220	9503	10107	12472	14244	11328	12972	11273	14748	11137	9407	16388	27190	15810	10440	17774	5633	33405	22414	7473	11283	12713	6040	11287	12039	12506	7661	18303	13704	16574	15101	13152	10412
0.78_323.19			[M-H]-	164	ESI (-)	323.19	0.78	4713	1328	594	2243	1337	1317	1823	1742	1874	2431	925	1479	1136	1232	1275	838	931	1095	1393	919	2216	3245	1667	1227	1033	610	2226	1928	718	937	1764	746	1909	731	1056	798	1735	1450	1511	1272	2455	1582
0.78_297.24			[M-H]-	164	ESI (-)	297.244	0.78	442	556	391	251	814	1423	1641	1976	3806	508	6382	1789	4700	918	148	137	422	1314	5114	4232	195	1499	1295	650	339	139	64731	8223	998	4634	1154	785	4111	2402	1604	1655	978	329	243	989	1067	660
0.78_294.19			[M-H]-	162	ESI (-)	294.186	0.78	8624	1698	1002	3365	2428	2448	2272	2126	2844	3055	1305	1174	2046	2058	1449	1702	1082	1665	2109	1208	2913	4217	2709	1887	1687	1016	4088	3634	1074	1567	1961	525	2114	1333	1603	1258	1980	1625	2314	1983	2149	1534
0.78_350.27			[M-H]-	67	ESI (-)	350.27	0.78											125			72								194						67		143
0.89_293.18			[M-H]-	164	ESI (-)	293.18	0.89	7652	1645	955	2244	2037	1930	1999	1546	1968	1920	1316	1230	1610	1793	1597	1846	1200	1686	1659	1304	1888	2779	1777	1608	2115	1060	2788	2295	1005	1300	2310	1061	1400	1422	1588	1046	2219	1605	1633	2122	1194	1438
1.13_352.29			[M-H]-	80	ESI (-)	352.286	1.13								65	110		63			66		54				60						55						68					66			61		54
1.25_473.28			[M-H]-	164	ESI (-)	473.283	1.25	3391	1157	2156	2415	2214	1083	2859	1337	1391	2447	1101	1564	3152	1984	1663	3321	3192	2942	1749	1269	4120	1784	2797	1921	1655	1227	2635	2714	1626	2815	619	1598	1898	3129	2830	2295	2958	2489	2474	1919	908	1265
1.31_321.21			[M-H]-	164	ESI (-)	321.211	1.31	8447	2073	1546	3976	3653	2941	2847	2227	2611	2962	1754	1626	2133	2972	2430	2639	2326	2755	2063	1452	2741	3866	2830	2544	3234	1542	5019	3726	1245	2345	2920	1232	2123	2757	2678	2043	2908	2761	2829	3694	1555	1926
1.64_478.29	CSH_negESI #527		[M-H]-	103	ESI (-)	478.293	1.64	97	147		202	99	350	360	385	2549	466	1936	216		89	690	148	1528	803	1644	1524	101	271	208	248	345	174	512	160	79	965	505	1121	316		296	230	143		201	134	397	185
1.71_436.28	CSH_negESI #530		[M-H]-	103	ESI (-)	436.283	1.71	57			352	87	267	94	268	3555	2082	6412	176	73	204	445	242	1560	306	902	1203	375	616	224	252	242	88	10922	84	100	1029	681	3227	906	163	210	117	400		392	340	768	313
2.56_282.25			[M-H]-	164	ESI (-)	282.252	2.56	4389	2659	2649	1583	3004	1144	1126	2084	16045	2558	17644	1150	1186	1605	2339	951	8313	4029	3399	5256	1191	4237	3374	798	4193	2052	42937	3763	694	5806	2953	3500	1746	2955	1284	2176	3362	3469	1786	1408	3243	2101
2.79_465.31			[M-H]-	153	ESI (-)	465.307	2.79	13911	55216	7766	122339	24144	84189	30350	40397	592736	354852	692461	155743	52250	17891	264447	36962	462769	55925	351415	408164	21440	92212	14177	43422	49807	31953	488839	138361	17082	346859	80557	376502	24733	52154	105707	14146	218626	9543	31767	49060	59195	19870
2.81_467.31			[M-H]-	159	ESI (-)	467.305	2.81	1602	5425	841	12165	2878	8930	3357	4153	52714	28325	58128	13461	5042	1829	24021	4329	38274	5735	29095	37997	2206	9259	1605	4495	4607	3275	38265	12653	1828	29108	7675	33601	2576	5286	9700	1331	19129	1100	3300	5180	6176	2245
2.81_466.31			[M-H]-	110	ESI (-)	466.309	2.81	4108	16789	2800	36768	7303	25460	9004	12321	99349	15184	222140	46901	7656	6690	74104	12336	56542	16556	32691	97912	5922	25941	4369		14630	9583	142745	32315	5056	102598	18002	61187	7076	16592	24014	2715	65911	2412	8283	15477	18027	2562
2.85_465.31			[M-H]-	164	ESI (-)	465.309	2.85	12813	51816	6580	100041	26150	83537	951	41266	552473	361685	660773	145274	51830	19343	214042	34190	426421	44766	357612	389850	15509	72906	12391	44921	42680	31681	483238	113600	15319	324296	70151	374427	25082	46182	103788	14996	213071	8749	31366	50414	61643	19746
2.89_242.18			[M-H]-	164	ESI (-)	242.176	2.89	50917	5068	8102	7052	5878	9252	21957	5942	7017	13059	10846	9999	8436	16863	9119	10315	3788	6643	4585	5087	7430	14409	16872	25939	17426	11824	12357	5635	9168	7412	18243	7665	14455	8186	13894	10715	6616	17424	14524	11699	9028	11979
2.96_404.31			[M-H]-	164	ESI (-)	404.311	2.96	8023	5515	3798	12792	2164	4534	4707	2185	3454	3554	2864	6357	5859	7736	4928	7304	3468	3592	2817	2516	12040	5302	11288	5486	5267	3037	3211	4293	7294	3821	4247	5516	3017	6900	2772	6088	3926	5384	5200	5150	2188	3337
3.01_157.12			[M-H]-	164	ESI (-)	157.123	3.01	21798	2511	3683	3290	2752	4378	9916	2689	3157	5804	4886	3798	4016	7273	3879	4557	1849	2972	2568	1832	3187	5470	6981	11854	8259	5304	6071	3081	3705	3110	8146	4005	6310	4559	5597	4526	2831	8699	7125	5599	4452	6464
3.01_242.18			[M-H]-	164	ESI (-)	242.177	3.01	56731	5917	8478	7460	5606	9719	23191	6314	7857	12546	12175	9893	9496	17991	9270	10539	4992	6330	4612	4834	7041	14871	18702	26580	19784	12792	13122	6708	8692	8434	19846	9393	14939	10318	15132	11359	7237	21205	17184	13326	10149	14296
3.24_283.41			[M-H]-	162	ESI (-)	283.412	3.24	742	658	1858	1281	429	1080	633	1791	897	1735	1053	387	288	1105	786	1121	626	1255	932	664	1172	519	751	576	942	445	574	790	1435	663	957	399	1010	405	1083	888	1187	637	1588	510	487	982
3.29_417.32			[M-H]-	164	ESI (-)	417.323	3.29	10792	2833	1974	3861	2960	3156	2772	2358	6302	3646	5392	2478	2811	2645	3341	3490	3666	5345	4988	4683	3333	3791	2709	2869	3258	2324	5554	2791	3175	3818	2682	4042	3308	3012	3047	2683	4429	2819	3337	3591	2459	2973
3.66_459.33			[M-H]-	164	ESI (-)	459.328	3.66	2724	5573	4157	6124	4145	2348	3434	750	3044	775	701	1661	556	1139	671	937	3404	1961	10789	5302	5163	5306	4204	621	787	1311	3780	2783	4538	3764	614	1187	2304	2787	4813	5248	3450	3462	1130	2949	1144	4274
3.72_459.33			[M-H]-	164	ESI (-)	459.328	3.72	5981	17170	14267	18347	13901	4251	9039	1741	10013	1969	1552	6012	1748	6971	2831	3170	11241	6062	33604	15378	14604	18584	11477	3712	5259	3892	13486	9211	13949	10233	3324	4040	7767	1056	13168	18481	10411	11164	8203	10516	7129	13971
3.74_460.33			[M-H]-	164	ESI (-)	460.332	3.74	2294	6114	6099	7261	3923	1980	3270	662	3919	1181	654	2232	630	572	1163	921	4384	2300	12783	5868	1039	6694	4179	1416	2201	1718	4709	3399	1428	3914	1633	1460	3127	5691	621	7025	4067	4443	1545	4173	2545	5738
3.92_519.35			[M-H]-	164	ESI (-)	519.349	3.92	2155	3902	3496	4657	3126	1732	2797	616	2519	809	734	1203	512	2000	833	824	2645	1438	6813	3491	3654	4413	3053	1201	1563	1127	2739	2088	3088	2758	1327	1099	1746	3073	3409	3666	2423	2721	1858	2615	2087	3039
4.51_836.53	CSH_negESI #586		[M-H]-	104	ESI (-)	836.533	4.51	85	130		230	88	275	196	275	1894	1636	4226	202		74	293	171	969	501	1351	2158	313	179	303	115	101	224	1461	308		1274	657	4731	375	99	225	139	234	115	585		293	160
4.79_687.54	CSH_negESI #598		[M-H]-	105	ESI (-)	687.545	4.79	119	248		297		117	253	109	1877	1073	3148	501	350	157	761	142	1836	196	894	1602			260	171	170	251	1608	741	211	970	264	1244	216	168	417	177	592		288	182	803	216
4.87_367.24			[M-H]-	164	ESI (-)	367.245	4.87	8316	8600	9582	8001	10786	10677	10015	9895	51044	14265	77360	3008	10400	9963	9788	7976	21532	2995	3896	16983	9848	1976	2190	2768	10507	9758	63485	2900	8485	3311	7928	12657	2384	2253	10285	9633	9445	10043	9576	8372	10823	10473
5.07_734.54	CSH_negESI #628		[M+Cl]-	159	ESI (-)	734.536	5.07	405	1135	334	5614	1865	1858	960	1629	31270	10770	52309	7938	3430	1309	10063	2098	27833	3146	11124	20324	1340	3956	3535	2856	3092	1622	30387	4546	759	20061	4319	14188	8663	2978	4840	865	6598	543	3592	7092	10148	3659
5.09_393.37			[M-H]-	63	ESI (-)	393.37	5.09		1462		2284	1270	1673			17103	4240	26766	1534	1097		2493	845	12334	2426	11837	14676	832	3806	1569	929	1180	1000	31312	3123	1056	10660	1413	4995	1693	1856	2755	771	3616	1323	1603	1108	2442
5.12_967.74			[M-H]-	76	ESI (-)	967.737	5.12	109		138					96	155		144		99	111				102				130		132		127	120		91	84	121		122								122	83
5.19_248.97			[M-H]-	164	ESI (-)	248.973	5.19	286287	292736	222421	282720	201019	199645	221008	207706	214269	177924	213352	219815	207026	193722	223934	289834	222355	224158	187678	214463	204962	220231	204611	184698	217649	201327	198709	223068	287019	221983	302834	286262	269317	214723	203472	204980	279042	199843	206833	254625	192388	200410
5.68_574.48			[M-H]-	164	ESI (-)	574.48	5.68	808	1911	538	6725	1380	3153	1251	1489	45455	17979	54841	11789	3559	1572	8801	1412	20980	3926	11924	19151	1578	7963	3394	1648	1686	784	41990	5826	735	26094	2383	15401	3274	2155	3660	546	11721	872	2655	2672	5103	1640
5.74_736.53	CSH_negESI #668		[M-H]-	111	ESI (-)	736.53	5.74			80	159	90				855	196	656	94	111	111	89			144	178	212	67	320			147	109	1437	217		225	214	341	272	63	103	124	343		124	149	288	88
6.15_702.54			[M-H]-	135	ESI (-)	702.544	6.15	379	2326	524	3952	1353	3841	1433	1973	50615	19498	114589	5033	1881	951	11868	2273	37992	4162	24881	31425	451	1449	585	2516	2693	1732	23698	5661	1088	13694	3903	20527	1153	2988	6491	1230	5408	412	2615	2377	3443	1667
6.40_744.55	CSH_negESI #713		[M-H]-	160	ESI (-)	744.55	6.4	233	308	192	1343	233	1450	506	684	13938	5141	22327	2100	1195	432	2384	391	4245	1369	3147	5574	716	3400	3193	1759	1122	396	13570	1544	335	5887	1963	7010	2625	894	1715	257	1792	302	1309	2101	5445	2149
7.14_680.57	CSH_negESI #749		[M-H]-	147	ESI (-)	680.574	7.14	166	121	119	167		195	104	133	1054	220	1669	309	312	145	313	142	322	140	326	620	308	1171	670	174	214	90	3733	520	128	668	269	854	554	89	121	142	562	88	223	147	902	305
7.36_700.60	CSH_negESI #762		[M-H]-	164	ESI (-)	700.601	7.36	745	649	366	1037	567	779	743	397	11228	2703	7038	1945	754	658	993	525	1687	552	1542	1231	529	1920	732	658	608	385	10759	1585	374	1858	618	1084	507	665	731	329	2186	696	859	888	600	461
7.49_391.29			[M-H]-	164	ESI (-)	391.29	7.49	5829	4865	4753	55968	4126	62886	2827	1672	63854	4965	69375	4481	4098	3878	4847	53671	5394	4074	3945	61658	61561	61714	60716	5110	3926	60253	70030	3883	4555	58215	3659	56856	3844	58786	4848	59651	56426	62946	58552	57400	66096	61032
7.95_684.61	CSH_negESI #767		[M-H]-	125	ESI (-)	684.607	7.95				293	243	152	264	299	3397	1484	6484	1239	411	288	451	146	1094	381	673	1609		1468	753	280	233	206	3694	615	107	633	312	1076		250	223	177	763		249	373	687	424
8.04_702.61	CSH_negESI #770		[M+Cl]-	164	ESI (-)	702.613	8.04	988	1359	515	1469	849	900	562	524	17063	5334	20674	4237	1470	898	2166	802	5829	945	2277	2816	1223	5486	993	706	842	500	15145	4479	788	2336	861	2931	856	781	1027	640	6624	951	1081	1287	908	567
8.05_697.62	CSH_negESI #109		[M-H]-	159	ESI (-)	697.619	8.05	143	162	192	166	106	199	105	139	1456	327	1296	474	152	135	188	135	370	167	390	476	181	475	178	141	136	94	1470	334	155	324	145	444	167	174	182	173	578	121	123	188	167	198
8.29_672.61	CSH_negESI #773		[M-H]-	164	ESI (-)	672.605	8.29	493	361	202	664	329	212	278	467	7140	2261	7483	1025	396	430	540	346	1256	418	1316	1328	447	1270	477	308	352	276	4703	769	253	1040	401	1215	416	286	329	210	1229	244	368	422	409	250
8.37_711.64	CSH_negESI #113		[M-H]-	164	ESI (-)	711.643	8.37	353	481	163	714	285	409	202	220	3607	747	5925	1205	437	301	641	289	1663	329	1166	1634	355	787	392	329	245	193	4837	1285	236	761	391	1256	342	259	411	219	1779	196	398	413	665	363
9.24_337.90			[M-H]-	95	ESI (-)	337.905	9.24		17071	11421			9372							9734	9342	11421	17024	10967				10640	11067	1077	10661		9482	9592		17575		15104		17827	1510		10690	18101		10029
9.45_862.68	CSH_negESI #377		[M-H]-	161	ESI (-)	862.684	9.45	191	257	170	368	270	410	244	184	3439	1598	4543	302	312	248	723	204	1703	376	1490	2094	300	805	506	284	261	160	3518	750	150	1076	237	914	245	181	421	212	602	198	319	281	641	269
10.69_337.90			[M-H]-	86	ESI (-)	337.905	10.69		13351	10542			7905			9340			8148									9126		7878	8557			8659					15863	15151	8613	8588	8818		8354	8240		7480
10.93_391.29			[M-H]-	164	ESI (-)	391.29	10.93	96756	6112	95309	7043	98921	103012	6108	5111	200263	153611	213322	10031	3351	105581	103420	91692	149545	98185	131081	135864	4919	103265	6759	4389	4813	3100	200989	102663	5368	115233	6951	135157	4968	98603	5870	98572	105376	5613	6667	5095	3125	4751
11.79_239.07			[M-H]-	119	ESI (-)	239.066	11.79	7611	2790	2235	6414	2087	2950	2628	1982	2277	1716	2030	2127	2355	2002	4606	2641	2137	5434	1639		1744	2219	2212	1910	4290	1814	1974	4556	2066	4216	45384		1764	2161	2066	1949	1613	2227	1762	2098		4186
12.37_248.97			[M-H]-	164	ESI (-)	248.973	12.37	80362	6550	79451	5111	2644	4304	4682	4988	79937	4861	4653	8149	4624	4247	3549	4369	4345	3833	74967	6398	6838	6407	6408	4123	3812	4168	75012	4980	4082	3919	5403	5777	3827	4033	3275	78724	4908	4270	76940	6248	77302	5015
0.52_231.16			[M+H]+	157	ESI (+)	231.161	0.52	27952	26159	16402	61561	33624	11050	29735	18996	11295	33555	43435	7025	37379	16904	61428		29362	24819	8662	10689	33624	23377	37022	38314	15822	25560	25652		36065	17334	15119	28309		20392	61434	18006		27127	15333	14510	29766	13060
0.52_221.14			[M+H]+	143	ESI (+)	221.136	0.52	20202	6643	3455	4998	6952	12170	12506	6574	4365	4531	4536	4214	8738	15146	14461	6124	5684	6153	5002	5878	1676	21106	6557	7907	4620	8861	7818		17651	5934	4804	5188		7327	6180	7769		4181	4362	5395		4427
0.53_255.13			[M+H]+	163	ESI (+)	255.131	0.53	35292	11116	6751	9078	14564	6800	8591	9121	6491	8589	12100	7730	7312	9562	9705	7925	5083	7072	7462	6815	8590	13185	11148	11320	9930	11476	10199	13328	9295	11526	7982	6988	7497	7212	8564	9883	11850	11551	12177	13169	27483	6897
0.53_419.26			[M+H]+	162	ESI (+)	419.262	0.53	15320	10350	3590	7425	15813	10391	5601	6177	3922	3013	4775	3404	5050	7237	9186	3912	2842	8314	4237	3224	5842	4528	3128	4649	9103	4335	8665	14444	4577	98263	4349	4958	8006	5140	15586	5626	2306	4061	7166	6934	7267	4350
0.53_277.11			[M+H]+	152	ESI (+)	277.106	0.53	28493	7914	4498	12125	8527	6112	5053	7430	13479	6182	7482	8428	4493	6392	6354	5063	5222	4869		5793	5697	10206	9062	8992	9372	10568		30192		8493	7136	5359			7806	6743	10663	9445	12925	12516	26987	10026
0.53_216.19			[M+H]+	152	ESI (+)	216.195	0.53	271968	256932	196136	1200495	503736	819733	146719	141882	239875	249896	841089	116586	836955	238264	738090	464026	67893	298503	146517	200401	639724	199718	1411929	460052	193407	198210	1347835	180450	500869	662694	71036	109404		120113	798273	448243		526022	478650	646905	199038	123723
0.53_233.08			[M+H]+	150	ESI (+)	233.081	0.53	30250	12803	8457	9560	27693	9814	29855	6648	9880	8217	26394	10731	3487	5504	24595	6407	16746	16193	20106	21603	20353	5036	11355	5763	21813	10808	27470		17465	24748	25566	30332	22767	14764	24496	14224	27366	9280	11244	31366	10753	19267
0.53_458.33			[M+H]+	148	ESI (+)	458.329	0.53	6855	8906	5981	7908	8418	11750	9910	6228	9150	8250	11818	11047	11041	11194	8037	10575	9999	7112	7130	9653	9362	10720	12235	6912	7904	6362	5429	7297	8991	9077	14616	7314	8919	8579	8956	4416	14938	5448	9002	8190	11100	4391
0.53_397.28_0.53_414.30			[M+H]+_[M+NH4]+	142	ESI (+)	397.2812_414.3038	0.53	12154	13985	5917	9674	19802	17334	12101	6520	12100	7848	11115	15312	9117	12904	8425	10957	10630	5722	10531	9030	12184	11923	14144	12067	9472	9785	12381	17595	8911	8137	11286	5699	8074	7715	13894	4952	8222	8108	15020	6511	17895	3093
0.53_272.15			[M+H]+	119	ESI (+)	272.151	0.53	21244	10405	6614	10077	10529	1666	6230	7832	8150	7018	7463	10029	6270	5813	6912	7867	7658	7420	6143	7121	6974	10602	8345	8888	9229	8598	10142		4853	7466	9431	4830			8071			7902	9574	8002	20196	5974
0.53_407.29			[M+H]+	94	ESI (+)	407.291	0.53			2850		3094			1777				2257				2227	2649				1569								2562												2723
0.53_441.30			[M+H]+	88	ESI (+)	441.302	0.53				1901				2407	2260				1209								1757						2630				1507	2049		1445					2723		2533
0.53_186.22			[M+H]+	86	ESI (+)	186.22	0.53	12379	22868		14140	14688	3943	13418	14383	14598	9069	15079	14903	14886	5845	8188	42092	5026	29071	17012	7508	21327		15496	17573	4858		8176	20536		8787	4319	9505		13458	3817	4784	16485	13520	5755	21898	10354	17545
0.53_592.41			[M+H]+	75	ESI (+)	592.408	0.53						1255	818	1495						1041							804			1306		1059		806		890		1066
0.53_397.30			[M+H]+	55	ESI (+)	397.304	0.53			1632						2116		836													6451							1490						4248					1894
0.53_302.23			[M+H]+	54	ESI (+)	302.229	0.53					5511		6841	5326						10664					4881					5827								5370					12894	6008		4382		5556
0.53_502.36_0.54_507.31			[M+NH4]+_[M+Na]+	159	ESI (+)	502.3570_507.3109	0.535	9681	6484	5238	9240	7340	10809	9951	7718	9446	7601	13502	9693	5155	11288	11342	12592	11389	6568	8556	8795	7414	12714	9991	6548	7297	5537	9042	12982	8261	7686	11505	5246	9978	10710	9216	3624	18257	4180	11399	11579	10386	5338
0.54_356.26			[M+H]+	164	ESI (+)	356.255	0.54	1961	3531	3886	4979	8170	3641	2608	4253	4420	1952	3830	2472	5716	4098	5659	2762	1470	6000	4428	2666	7975	6178	7597	2005	7791	6238	2913	11999	4649	5796	3627	5889	2505	5439	3133	3501	3035	4843	5530	4339	5615	4448
0.54_312.22			[M+H]+	164	ESI (+)	312.223	0.54	10387	5898	4922	5413	5237	7730	5250	4830	4286	3842	8022	4471	2563	4178	8268	1663	3759	4521	6919	3620	3445	5417	7707	8821	7878	7054	6216	14129	5797	5921	3492	5042	5558	6401	6033	5521	8118	5261	6467	4630	9145	4300
0.54_226.18			[M+H]+	164	ESI (+)	226.18	0.54	370369	79727	58853	193041	125778	89024	110145	73290	59229	10483	11645	123953	119038	76334	225735	107439	36087	51289	177506	8002	10323	75160	122184	239795	209276	201765	163170	387799	60419	78860	78816	59438	110943	112283	59279	74738	160277	92086	161001	14896	312571	20269
0.54_266.17			[M+H]+	164	ESI (+)	266.173	0.54	164060	29632	23938	75129	62737	36589	40322	28133	19939	14716	22807	45019	39817	29466	97121	34130	14009	23944	62334	12062	11657	25610	37004	93123	83196	77789	74478	235260	20297	39890	28343	22924	52419	43933	32706	31737	55479	36246	65712	19359	234510	20618
0.54_331.21			[M+H]+	164	ESI (+)	331.208	0.54	11016	8899	14061	8057	33770	11222	10361	8643	16123	9896	14617	9487	7191	16153	15960	6693	6942	7284	6236	5551	7070	21494	7086	9559	9566	8962	12825	18606	16252	14793	6325	16376	12408	7024	15890	9982	3053	22607	10967	11262	56062	10419
0.54_244.19			[M+H]+	164	ESI (+)	244.191	0.54	628778	114874	97756	292910	192458	143287	168200	114360	86344	57426	81935	194162	193359	116088	340901	170191	60739	75054	271438	37357	52579	126810	191947	370186	311864	305205	260498	673006	97488	126755	127128	90753	162112	175867	92874	130418	239811	142235	244959	76798	480615	69962
0.54_450.27			[M+H]+	163	ESI (+)	450.271	0.54	7512	5878	4591	7054	6300	4472	3558	3545	5247	3754	4488	6818	5543	5255	5159	4211	2064	2605	3288	2523	2917	4924	3852	6596	7117	8668	4777	10443	5751	4453	3065	3148	7259	3479	3930	4281	11518	3301	4367	4430	7287	2673
0.54_463.29			[M+H]+	162	ESI (+)	463.286	0.54	4924	4199	3176	3301	3962	6007	2553	1991	2925	2989	2577	3090	2594	3513	3229	2120	1885	2778	2269	2035	2677	2817	3346	3062	4482	2702	3250	4987	4140	5067	3518	2768	3605	2451	2913	2291	2845	2434	2926	2525	4135	2898
0.54_281.17			[M+H]+	161	ESI (+)	281.173	0.54	3410	6853	5319	7730	4216	7259	5723	5930	6689	5682	5301	6314	3744	5913	7003	3347	5410	5032	1232	1668	2202	2793	7212	4195	4624	6818	2423	6291	4997	5101	4889	2174	3972	4762	4350	6082	2589	6361	1337	1820	3643	4540
0.54_288.23			[M+H]+	159	ESI (+)	288.226	0.54	29923		7446	22113	15679	4787	12968	9848	1458	6387	3035	13690	13814	9127	21619	12308	6007	2551	17493	4115	5578	10920	16382	23855	20584	21445	19416	38959		1545	7827	7592	13488	12400	1113	9556		10900	15838	1345	35753	6430
0.54_267.17			[M+H]+	159	ESI (+)	267.165	0.54	15830	1563	3646	22532	4673	16962	2906	728	3723	11819	4274	3792	1564	4552	4449	4660	12398	1717	15162	5410	11025	4223	17123	22467	23079	7111	19117		1869	3130	3571	2426	1980	17252	4735	2429	9243	2925	18440	10494	17620	3752
0.54_357.23			[M+H]+	158	ESI (+)	357.231	0.54	5063	2231	2643	4901	2784	4590	3727	1506	3427	3901	3337	4011	3745	3153	4641	3947	3369	2911	3696	1406	3777	4106	4317	1696	5561	3998	4496	7070	4230	7449	3695	3922	5602	3459	4647	3908	4100	3898	5301	3265	5580	3490
0.54_307.18			[M+H]+	158	ESI (+)	307.183	0.54	2951	6071	5930	4998	5686	4527	3338	2498	6361	5350	6031	3645	4796	2061	4875	5860	3846	7047	2640	5675	2312	2875	2802	6638	7083	2048	8678	13331	6473	5167	6172	1911	2983	6033	3604	6416	8841	5786	2081	2493	3645	2285
0.54_370.27			[M+H]+	157	ESI (+)	370.273	0.54	6380	5569	2523	5548	7274	4912	5158	4905	2927	1597	5708	5415	5184	5135	5169	3594	4847	5570	4403	4337	5164	6154	5623	3788	5449	3747	2783	8738	7190	8591	5071	1160	4439	4361	5667	3995	6001	4240	5053	4374	5168	3300
0.54_309.22			[M+H]+	157	ESI (+)	309.22	0.54	19325	15106	19022	15526	37534	11514	11830	13165	22327	11475	19739	18823	12594	14157	1504	11567	11588	1437	12052	13187	10082	29704	13680	23192	18936	17472	22902	31906	20158	20763	13786	20136	19904	8157	15302	18882	19676	21862	22072	15198	22663	12416
0.54_359.25			[M+H]+	152	ESI (+)	359.253	0.54	4322	3394	2986	4974		4277				3882		2178	2970	2806	5238	3612	2017	2875	3717		1430	2711	2958	2735	3631	2782	3524	7112		4961	3440		5061		5254	5111	3185	3316	2369	2618	6480
0.54_354.24			[M+H]+	150	ESI (+)	354.236	0.54	4858	1367	3926	6434	5907	3774	3745	3537	3123	3224	5273	2979		6573	3862	3805	4263	3459	3053	3626	3250		4822	4104	4095	3477	4545		4084	5580	3607	4454	4462	4377	3684	3873	5290	3065	3970	2948	5744	2715
0.54_154.10			[M+H]+	146	ESI (+)	154.099	0.54	24010	88079	43754	2778	1870	2700	2287	1455	2853	3105	2264	1753	1252	2615	2320	2665	2364	2017		1493	1264	63073	1590	1819	1810	2129	2141	21612	176512	2039	2062	2181	2653	1947	1726	1784	266151	1535	1657		2068	1625
0.54_331.29			[M+H]+	145	ESI (+)	331.289	0.54	35382	9788	2978	19640	5501	9387	10623	5735	7879	723	7419	20238	15844	8264	21841	12860	4063	7023	16194		3964	3920	14883	21401	20439	18868	19745	33589	3462	19811	11000	1501	18213	10760	9624	17090	19093	11564	22081	6590	40620	6546
0.54_132.12			[M+H]+	143	ESI (+)	132.123	0.54	10659	12589	3198	7566	25677	4077	4639	9396	11384	7634	22518	3724	5463	3116	10813	3906	7539	26126	8275	8256	4227	9920	6661	29310	28752	23099		68175	6393		7770	6875	62675	11711	20972	6922	3320	5089	9345	6604		9862
0.54_460.32			[M+H]+	125	ESI (+)	460.323	0.54	2320		2161	2928	3556	2550		1631	2021	2708		2101	2871		2340	3029	2311	2615	1304	931			2927	2478	2490	2575			1539	3052	3357	1593	3161	2198	3288	1746	3104	1073	2961		2423	1522
0.54_824.56			[M+H]+	124	ESI (+)	824.556	0.54	744	863	1008		813		754	784		830		771		878	854	698		665	980			1115	999		848			792	906	543	1104	439	525	1414			1769		1393	618	973	790
0.54_736.50			[M+H]+	110	ESI (+)	736.503	0.54	1038	1223	1403			2136	1133		334	1334	1160	1163	1486	1950	2540	2817	1374		1929	1627	2422	1030	2032		1338				622	2216	2331	1809			2008		2246	1296	1262	1918	1198	1312
0.54_272.18			[M+H]+	109	ESI (+)	272.181	0.54	20154			8578			4883		8183	5153	6719	3969		6543	7814	6183	4852		8071		6667	5671					9117	12321	6173	3868	6724	5573	1961	5007	8051	6244	19233		7270		16382
0.54_780.53			[M+H]+	102	ESI (+)	780.529	0.54			1277			988		1042	1685		885	1816	498	1231			1806		1002		1236	1899	1364	920	1243	472		1211	1116	1636	851		1684				1672	1343	1458	1165	724
0.54_353.24			[M+H]+	94	ESI (+)	353.244	0.54			1814		5301				4130			3702			12727	4172				2232						5983		8803	4930			2777	5169				5656
0.54_503.36			[M+H]+	94	ESI (+)	503.36	0.54			1666			3559	3200		3407	3545		4054	3517	2959		4159				3238	3039	5051	3300						2883		3934		2536	3550	4635		4426		3322	2166	1581
0.54_421.29			[M+H]+	92	ESI (+)	421.294	0.54	2569											1668	1795	2115	1851	1258	1774			2483				2184		2741			1966			1702									4788
0.54_379.24			[M+H]+	91	ESI (+)	379.24	0.54	4000				6601	4494		3539						4921				3771			4013			4081			4114	909		7955		3500	3784				4305	3501	3799	3742
0.54_576.39			[M+H]+	89	ESI (+)	576.393	0.54		1034						1301			895	1042	1384	1154		1194	1670	1109															1038						1847
0.54_360.11			[M+H]+	81	ESI (+)	360.113	0.54	5661			1890	1197		540	4114	31270	2234		1397			10710	10859			700			2149	7404	1228	12135		708	1004		1658		2616		1731	18085	1471	4025			5725		933
0.54_257.18			[M+H]+	77	ESI (+)	257.181	0.54	5669				8119																												6207
0.54_371.22			[M+H]+	57	ESI (+)	371.223	0.54	15499											4501			3374	3019				3922				3599													9067			4033
0.54_546.38_0.55_551.34			[M+NH4]+_[M+Na]+	163	ESI (+)	546.3833_551.3364	0.545	4895	6507	4072	4025	7821	7693	5119	3034	5490	5721	8346	6293	7054	7396	7648	6280	8783	6642	7064	5212	5941	8246	9199	5911	5057	5500	4214	9110	6129	7428	8437	5991	8975	6246	5852	1746	12390	2927	10139	8216	5661	3616
0.55_442.30			[M+H]+	164	ESI (+)	442.298	0.55	5021	4154	3457	5800	5454	4795	4477	3181	5526	3634	4958	4635	4246	4808	4571	4167	3348	3930	3194	3396	3633	5002	5666	3974	708	2951	5168	6640	3310	4771	3847	2847	3916	3571	3763	2804	4853	2955	5422	3976	4329	2655
0.55_361.22			[M+H]+	164	ESI (+)	361.22	0.55	4608	3282	2825	4342	4930	3395	4082	4039	3228	3038	3190	3421	4497	4507	4248	3485	3983	3289	2960	2869	3098	2930	3145	4314	4203	4807	4437	7530	4016	5609	3318	3673	4043	4280	3516	3668	4023	3405	4552	3532	4418	2824
0.55_365.21			[M+H]+	164	ESI (+)	365.211	0.55	5766	4631	4198	5979	5759	4360	2369	2909	5689	3728	4930	3889	4459	4096	4425	4629	2126	4512	3885	3464	4777	4928	4471	4233	4878	4236	4663	8098	2644	5525	5075	4831	4729	4808	3967	4134	5980	4201	3875	4797	5623	3447
0.55_456.31			[M+H]+	164	ESI (+)	456.313	0.55	5937	3946	3449	6054	6422	3475	4097	4691	5291	3798	2967	4681	4589	4401	6635	4225	3480	6436	4645	5310	3039	3927	4103	4257	5206	3513	4449	5200	4013	7685	3677	2182	4572	2958	8319	2840	6653	3031	4795	4293	6635	2065
0.55_245.19			[M+H]+	164	ESI (+)	245.186	0.55	133456	64411	53770	82915	95798	48779	65618	37969	36778	36336	39526	47776	52151	46491	101959	48957	45440	44170	66759	29514	32657	54538	61703	86345	89110	85817	77285	78312	43702	73930	57439	58486	60477	50354	50411	66058	70119	40469	76790	38137	137938	31043
0.55_324.23			[M+H]+	164	ESI (+)	324.23	0.55	21475	9007	3146	6986	8551	6652	7773	10245	5959	5937	7435	5294	4030	16504	23300	8503	6591	7217	7626	7149	4429	7275	7197	15572	25495	11975	10052	6931	6252	7649	7854	7985	4695	8394	11172	6884	13729	8124	3697	5558	34473	5091
0.55_236.16			[M+H]+	164	ESI (+)	236.165	0.55	61135	25787	23865	46426	11162	5887	27615	39868	25247	25920	9737	5673	32681	10698	50927	4683	14168	8406	44603	8320	8408	30227	31195	59392	56707	42349	11046	53720	27789	7944	27323	25637	34280	31038	8662	28304	30541	31346	42090	24609	64747	5532
0.55_318.20			[M+H]+	164	ESI (+)	318.2	0.55	7131	5324	3284	8482	8357	4889	6574	5270	5640	4929	5607	4415	6308	6238	5561	3907	7421	5195	5991	4523	4997	5127	4926	6138	3202	5557	6395	10502	3815	7027	4860	3187	5707	3678	6167	4243	6132	2974	4857	5170	7231	4729
0.55_246.19			[M+H]+	164	ESI (+)	246.186	0.55	19233	2483	10305	15969	14804	16430	11038	14180	18287	15503	21615	7766	12410	11646	16366	12269	8965	20009	13842	10812	10372	14832	10584	15711	18283	13457	21748	30015	11609	26146	10244	10266	27159	13001	18141	13585	12218	16092	10770	10149	20244	7307
0.55_270.20			[M+H]+	164	ESI (+)	270.203	0.55	5750	3538	5249	5520	10477	3901	6676	3959	3245	4062	7059	5388	6854	5242	19066	10273	6623	3687	7150	1787	7766	7015	9506	20185	27121	11302	10013	5682	5395	9607	4734	6009	3762	6470	10033	4804	9166	6472	9186	2304	3952	2743
0.55_350.25			[M+H]+	164	ESI (+)	350.249	0.55	20706	1954	1752	3413	4470	4307	1837	4833	4257	6029	3313	2681	4713	4994	4423	4375	3988	4266	4276	4464	2837	5109	4735	6628	3868	4577	22947	23574	4541	22679	4270	3651	3632	2071	5014	4133	3034	4779	3794	2582	5435	3728
0.55_553.32			[M+H]+	164	ESI (+)	553.322	0.55	2018	1925	2025	2815	2962	2133	2303	1829	2500	1951	2025	1621	2248	2842	3087	2758	1788	2633	2298	2296	2206	1849	2335	4526	2134	2417	1822	3537	1670	2102	2459	2415	3218	1966	2605	2212	2435	1665	2684	2507	2596	2761
0.55_171.15			[M+H]+	164	ESI (+)	171.147	0.55	16606	32016	30523	27258	52610	17266	14185	18547	27826	29332	16342	19487	12939	21602	14396	22776	33236	13732	18047	25496	21836	39010	19213	23523	17390	13401	27861	41572	25787	17861	27105	87048	41742	14905	34057	32791	28195	22137	26070	31996	13971	17571
0.55_338.23			[M+H]+	164	ESI (+)	338.229	0.55	12158	5591	3930	7864	6336	4863	4438	6273	4336	4347	3793	2690	4369	5263	8376	4455	4972	4753	3930	3078	4975	5395	4367	7486	9363	4616	5732	12142	7212	6551	4793	3476	6013	5247	4467	4504	5790	4481	7032	4017	5627	2735
0.55_133.10			[M+H]+	164	ESI (+)	133.096	0.55	2837	9066	7853	4897	5169	4105	3302	11707	3244	2876	10876	3244	12812	4006	3517	3342	11597	15599	8884	7727	2094	2252	3512	4190	19796	16038	22735	3694	12710	43779	13722	3839	31949	9430	17692	9875	11091	2139	12911	3784	54796	9535
0.55_296.21			[M+H]+	163	ESI (+)	296.208	0.55	7613	5745	4378	6488	10018	4692	4844	3522	6581	3923	4085	6329	4750	5517	5260	4798	5176	3774	3968	4625	4022	7648	6472	6605	5673	6484	6337	9237	4427	6898	5007	6241	6245	6356	6759	7994	6486	5012	4355	4720	7141	4298
0.55_386.28			[M+H]+	163	ESI (+)	386.277	0.55	1945	5456	2834	3175	7880	6478	879	1863	6209	1102	5656	2173	5579	2212	6878	4494	1287	3703	4111	4603	1561	2134	2924	4883	2595	2528	7091	4035	2184	10484	2529	801	2072	1744	3067	5007	5340	1331	4994	1594	3240	3279
0.55_565.35			[M+H]+	162	ESI (+)	565.352	0.55	4216	3560	3854	3638	2840	4250	4398	2791	4687	3202	3653	2463	4687	2293	3301	3865	4295	2494	3581	3169	2287	3964	2099	2318	3445	2650	5115	4709	4145	2352	3722	4587	3456	3950	4487	2230	4732	1188	1130	4999	3274	1510
0.55_355.22			[M+H]+	161	ESI (+)	355.224	0.55	3758	899	2483	4337	4047	1336	1331	2873	3037	3461	1698	2658	3456	3277	1780	2501	3938	3298	2739	2871	2884	1234	2878	3023	2871	3217	2912	2574	1019	4195	2316	3925	4239	3581	1098	3638	4058	2373	3277	1791	4266	3079
0.55_590.41			[M+H]+	160	ESI (+)	590.408	0.55	4687	3828	2303	3301	3544	2976	3388	3042	3538	3714	2263	3612	4687	4635	5207	4367	4469	3110	3233	4381	2926	5432	4398	2740	3382	2352	1538	3450	3350	2907	2251	3373	4507	3671	4065	1811	5477	2454	4972	4292	4421	1860
0.55_299.23			[M+H]+	158	ESI (+)	299.228	0.55	11367	6093	3824	10409	5725	2795	4114	5521	5565	4279	4287	5457	6385	6090	9094	5879		6035	7908	3825	3719	4744	6069	10475	12944	7184	12329	17193	3406	7561	5194	3533	5649	4657	3917	3732	6229	5575	8199	3822	9958	2989
0.55_443.31			[M+H]+	157	ESI (+)	443.308	0.55	4441	3646	2232	4347	3242	3544	3309	2311	2717	3360	3585	2965	2368	5188	3971	2231	2894	2481	2166	2975	3231	3021	3394	2545	2405	3747	3643	4258	4632	4223	3896	3074	3350	3938	2857	2552	3721	2714	3417	2684	3918	1968
0.55_214.18			[M+H]+	156	ESI (+)	214.181	0.55	75100	4707	19256	58468	12901		9868	42275	11691			12375		17029	56641	25461	12273		50162			18529	12311	101882	72088	18253	48413	66029	20796	32924	5338	22667	21942	31616	11163	7662	35132	29161	43527	13509	67245	11971
0.55_399.28			[M+H]+	154	ESI (+)	399.281	0.55	5978	4382	2326	4694	5274	5376	2500	3213	3937	2385	4259	2066	4399	3940	4424	3619	3185	3988	2413	3100	3186	2906	4125	2834	2909	2641	4035	6800	3918	17077	3878	3580	3408	2538	5865	3895	2173	2539	3124	3234	4622	2102
0.55_648.45			[M+H]+	154	ESI (+)	648.45	0.55	2156	3273	2618	2935	2953	3320	3405	2662	3213	3159	3216	2559	3034	3591	2086	3494	3394	2881	3088	3259	3303	3692	4041	2509	3457	2298	2082	3318	2977	2728	5186	2907	3318	3627	3728	1937	5868	2912	4611	3212	3591	1629
0.55_385.27			[M+H]+	154	ESI (+)	385.268	0.55	14438	11545	4384	11669	15596	15031	4403	8502	7115	4479	6121	3034	8026	7433	12006	5706	6371	10548	5488	4516	8902	7944	10112	5051	9587	5992	13254	22396	7845	52897	6928	7675	9649	5176	15998	7828	4679	5697	7450	8463	7518	4313
0.55_544.37			[M+H]+	153	ESI (+)	544.366	0.55	2710	2375	1520	3311	3810	4210	3009	2935	3481	3215	4573	2947	3224	3682	3690	4032	1617	3096	3372	3339	3291	3596	3525	2129	3494	1914	3529	3698	3313	4090	3660	2158	2294	3631	3691	1300	4029	2178	3651	2740	3451	1932
0.55_692.48			[M+H]+	153	ESI (+)	692.476	0.55	1927	2439	1988		2033	2453	2173	1901	1584	2385	3064	2800	2127	2396	2298	2575	2591	2228	1701	2421	1952	2728	2729	1518	2019	1148	1148	2635	2393	2373	2872	1120	2330	2480	2350	1832	4182	1730	3186	1661	2005	1202
0.55_312.20			[M+H]+	152	ESI (+)	312.198	0.55	8943	4679	4828	2468	9280	8302	6795	5077	6516	4435	8408	5605	5509	8815	12975	5200	6015	5011	5785	3592	6152	5597	7405	7569	7230	6361	3692	13509	4174	7506	4347	5321	6610	6776	6588	6100	7119	7484	5311	5488	7036	5189
0.55_321.21			[M+H]+	152	ESI (+)	321.213	0.55	11564	4808	3406	7266	8024	3737	4236	3921	4057	4010	4941	4330	4627	3689	5847	3357	3787	3492	4828	3324	3524	4595	3980	7620	8054	4265	7148	12494	4344	4831	3113	4145	5458	3453	3775	3959	5411	4923	6484	3616	8202	3664
0.55_317.22			[M+H]+	150	ESI (+)	317.216	0.55	6202	2715	3037	5024	4258	4033	2391	1976	4372	1702	3352	3100	3478	3076	9282	3302	2050	3279	1870		3801	3118	3610	1899		4141	3952	8098	4466	5382	3784	3032	3201	3627	4911	2460	4806	2524	5298	3375	3292	1953
0.55_185.12			[M+H]+	150	ESI (+)	185.117	0.55	4591	14209	12943	9310	13131	7896	15046	5501	10089	8422	5258	5046	10182	10085	22401	6593	13474	10301	8985	9048	7860	11698	4935	10528	12232	8766	7620	9957	7687	10493	14701	19026	10460	14075	10793	15244	13157	12606	8583	9982	10033	9226
0.55_295.20			[M+H]+	147	ESI (+)	295.203	0.55	8520	5005	4533	6050	10279	6133		5445	3832	5734	7115	4749	4560		7706	5746		4477	7382		5406	6179	5039	9668	6588	5876	7628	10352	6716	6901	5418	1247	7849	5545	6284	4565	8945		5317	5497	7458	5486
0.55_138.11			[M+H]+	145	ESI (+)	138.105	0.55	11567	11315	11549	11646	6343	5533	4926	5076	7132	5717	6063	9145	6837	8362	6386	5865	7616	6231	5970	6426	7036	55485	9537	5209	6404	5276	8945	9263	7271	6850	6642	6555	299717	5664	5644	5568	135704	8129	9955	5142	8009
0.55_604.42			[M+H]+	143	ESI (+)	604.423	0.55	2636	4798	2548	3582	4383	4035	5437	3039	4680	4619	5394	5145	3990	5198	3874	5578	5689	3415	3479	4943	4348	5093	6219	3638	4129	3120	2959	4968	5090	5085	7562	3958	4896	5910	5358	1867	10485	2777	5649	4876	4308	1157
0.55_405.25			[M+H]+	139	ESI (+)	405.248	0.55	4919	2113	3010	3689				2457	3106	2881	3315	2259		3543	2762			3386		1818				2625				1757	4082		2789		3284		2601	2566	3197	2897		4010	3606	1774
0.55_400.29			[M+H]+	135	ESI (+)	400.289	0.55	4864	4321	3244	3656	4220	4316	3510	2415	5010	2239	4788		4735		3965	4225	3297	3566	3787		4358	4967	5727	4768	4614	2313	3718	5301		7958	3480	2333	4957	2860	4096		6446	4139	5464	5655		2386
0.55_398.29			[M+H]+	132	ESI (+)	398.291	0.55	6802		2989	3839	4736	4735	3421	2498	4452	2357	4479	3172	4098	4230	3911	3521	3211	4579	3220	3656	3105	3936	3961	4141	2909	3394	5072	8084		7922	3323	1910	4130	3399	3543	2412	4054	2567	4474	3540	6742	1660
0.55_411.22			[M+H]+	129	ESI (+)	411.225	0.55	6294	6079		5458	5940	6751	2719	5123			4904	5093			4712	4615	5598	4902	4605					4585	7145	4543	4152	8502	5765	6837			6066	5467	5450	5235	5964		4300	4689	5334
0.55_560.40			[M+H]+	125	ESI (+)	560.398	0.55	3230	5734	3602	4797	5991	5885	5829	3566	5383	5911	6595	5634	4855	7883	4562	7411	7575	4605	4510	5913	5681	7146	7731	4472	6400	3962	3909	7413	5439	4897	11156	5632	4633	7489	6245	2104	11294	3667	6791	7429	5075	2803
0.55_459.32			[M+H]+	124	ESI (+)	459.324	0.55	3893	3931	2304	3063	3286	3175	4261	2578	4731		3349	3156	3816	2609	3163	4196	2550	2454	2263		3698	3515	4484	3380	1193		3189	6267	2247	4750	5561	3124	2976	4267	3469		5112		2804	2356	3991
0.55_620.41			[M+H]+	122	ESI (+)	620.414	0.55	2493				882	1827	1630	1297	1573	1204	1916		1317				992		713	912	1814	1961	2502		1590	1361	1010			1272	1089	1891			1341	1181	1876	789	679	2011	1188	950
0.55_146.10			[M+H]+	120	ESI (+)	146.099	0.55	2465	3054		2612	2980	1315	4187	1100	2299	1640	720	1267		2909		1085	2228		1684	1610	1019	612	1670	790	1524	1832	2562			2638	1986			1221	1822	1260		1762		760	2663
0.55_415.24			[M+H]+	115	ESI (+)	415.238	0.55	6632	5234	3462	5764	4684	4420	4340	3882	6482	3930	3846	7062	7825	5657	6691	3839	5065	4789	3729	3306	3936	4230	3719	5328	3646	6427	3594	7626	5833	6504	3061	3823	6675	4234	5040	3565	8996	6180	4624	4712	7373	3999
0.55_369.21			[M+H]+	114	ESI (+)	369.209	0.55	6768	6263	4061	5693	5299	4464	3932	3829	2960	3663	3879	3615	4183	4402	4750	3675	4075	3938	4145	3712	4541	5340	3763	3687	4238	3545	3866	7409	3866	6013	4367	3796	4572	3990	5062	3422	3872	3441	3638	4614	6711	3952
0.55_327.19			[M+H]+	114	ESI (+)	327.185	0.55	7144	3240	3870	6037	4756	2813		2784	4013	976	5987	4121	2866	3850	6871	4051	3492	5946	3071	2985	4433	2555	3517	4490	5736	5843	5952	8121	3685	5076	3769	3471	4387	3237	4912	3075	4532	3232	3141	3385	2729	3269
0.55_299.20			[M+H]+	75	ESI (+)	299.199	0.55		4663	3515	10802	4883	4477	4944		3806			4779		5578	6093		2944	2996				4107				6847			4579	8216		3901		3878	5451		4915				8555	3233
0.55_593.40			[M+H]+	69	ESI (+)	593.399	0.55																																	1244
0.55_267.18			[M+H]+	59	ESI (+)	267.18	0.55						5368								9381													5691	58117		6972											53856
0.55_500.33_0.56_517.37			[M+H]+_[M+NH4]+	164	ESI (+)	500.3349_517.3705	0.555	6966	6674	6233	2568	10621	6852	8243	4729	9488	5778	11868	2465	8701	9147	3771	9323	8504	5279	4452	8184	8497	8116	8137	6868	5663	6430	9763	10298	8797	13382	8614	6057	6891	7501	9589	3967	9897	5310	8211	7805	4239	2327
0.56_162.11			[M+H]+	164	ESI (+)	162.11	0.56	3543	6483	5999	10535	7929	3575	5813	3898	7691	3781	6152	2705	5558	4441	6333	3500	2947	2973	2617	6912	4132	5931	5951	6217	2706	2563	3407	15532	5706	7777	2604	4267	10104	2704	4215	3044	3023	3950	5075	5955	5992	3899
0.56_354.26			[M+H]+	164	ESI (+)	354.261	0.56	6681	4316	3926	6434	7308	5310	4873	5026	6075	3571	5273	4365	1902	6878	6515	5065	1568	4365	1913	3849	1974	8175	1961	4735	5191	2326	5810	12848	4941	5580	1932	4700	5177	4377	4884	5344	6003	1783	4300	5074	5904	2658
0.56_169.12			[M+H]+	164	ESI (+)	169.121	0.56	29041	21039	11902	20824	23293	33909	3234	15069	12974	9300	12961	6528	22892	16170	19302	12369	10865	20766	3974	10184	24615	14111	31657	2155	5296	13463	24291	4214	19072	67073	13561	14842	16038	11605	34288	18704	19901	22601	16268	16530	2313	2427
0.56_334.23			[M+H]+	164	ESI (+)	334.228	0.56	6296	5862	4310	8366	8586	6322	4219	4758	5801	6231	4680	4534	4003	4883	6827	3973	2635	3539	4585	5918	3982	8035	4385	4969	5853	6070	4896	10898	2380	7558	6114	5505	6857	4371	6204	3644	6651	3509	5459	6127	5271	2419
0.56_248.16			[M+H]+	164	ESI (+)	248.161	0.56	5177	3150	2856	5480	2605	2153	3271	1582	3905	1760	2713	3063	3891	6122	4101	2579	9353	3620	5421	1382	3039	3180	4555	3246	2624	4507	3422	5755	3048	2979	4438	2429	4254	5386	4072	1839	3666	3470	3576	2710	3397	2824
0.56_177.11			[M+H]+	164	ESI (+)	177.107	0.56	4138	4715	3098	6094	5213	4190	3358	4919	6114	2318	4129	5156	2609	3791	4765	4619	3939	4017	2936	4512	3202	5184	3509	4873	3275	4683	4128	6862	4615	25865	3981	2502	2631	4938	2708	4721	7047	5722	4841	3051	5240	5066
0.56_402.27			[M+H]+	164	ESI (+)	402.275	0.56	5597	4675	2418	5116	5044	3841	3854	3403	3463	3242	3459	3272	3819	4191	4424	2477	3739	3744	3130	3590	3549	3087	4618	4175	4327	3565	3538	6921	3503	4456	4146	3584	4465	3258	4326	2947	4002	2625	3996	3223	4278	2904
0.56_412.29			[M+H]+	163	ESI (+)	412.289	0.56	4349	2886	1583	6685	8955	4615	3877	5234	4435	2819	12104	3180	3883	4089	7500	3279	4857	8010	5300	5249	3590	4647	4261	6018	3947	2683	7116	9667	3811	10316	3950	2729	6111	3515	9272	2985	6675	2593	2331	2702	7751	2674
0.56_574.38			[M+H]+	163	ESI (+)	574.379	0.56	3688	2654	1578	2801	3521	3514	4396	3303	2920	2187	2961	2143	2230	2156	3097	3426	2752	2467	2161	2746	2665	2433	1978	2555	3078	1859	3665	1799	1944	2350	2471	1888	2456	2543	2025	1869	1988	4096	2645	1808	1780	1819
0.56_289.21			[M+H]+	163	ESI (+)	289.213	0.56	9175	4202	3717	8995	5930	4650	4120	3150	3087	3140	4375	2865	4832	4332	2670	3543	3300	3241	5750	2590	2218	3759	5339	6344	6248	5647	6633	13494	4540	6357	3556	2810	4808	3618	4596	4336	7604	4885	4399	2915	10066	2208
0.56_323.19			[M+H]+	163	ESI (+)	323.188	0.56	8748	8674	5097	7370	7883	6277	5216	5413	5135	6047	7461	6952	5919	5977	8303	6003	5373	6372	4896	3175	8043	8073	5151	5246	6491	5495	6287	10402	7779	8735	6283	7077	6221	7389	7526	5412	10535	6087	6446	8018	7526	4656
0.56_521.32			[M+H]+	163	ESI (+)	521.324	0.56	3091	5452	3546	8331	4891	5318	7758	3382	4210	4212	2964	3260	4497	4757	2452	4901	3522	5277	2560	4383	3093	4477	3007	2078	4339	3467	5285	3661	4994	5402	4536	6641	5514	6562	6598	3319	7524	3100	3828	4038	1739	3952
0.56_353.21			[M+H]+	163	ESI (+)	353.215	0.56	5770	4994	4015	9120	9614	7626	4577	5315	5310	4670	6619	1850	8380	18191	13608	4642	6657	7506	4241	4391	5268	5677	4125	5334	7599	4052	8168	7943	4346	13516	4642	5805	6644	4917	8885	5456	3552	5682	4586	6310	6080	4241
0.56_487.33			[M+H]+	162	ESI (+)	487.33	0.56	4385	2034	2112	2878	3191	2811	3367	2066	2771	2311	2951	2365	2652	2801	3613	2429	2339	2398	2078	1967	2269	2182	2710	1839	2753	1809	2258	3416	2114	5054	3030	2196	3101	3009	2620	2000	2988	2601	2339	2437	3304	1832
0.56_377.23			[M+H]+	162	ESI (+)	377.228	0.56	9742	3205	3006	1237	8123	13434	1501	5805	5771	1620	1534	2937	6105	2625	6677	4252	3779	3974	1996	3128	3623	4864	3900	3860	2229	3126	3023	3591	1695	36201	1697	1920	3073	1174	10353	2948	2913	5409	4115	5406	3950	3280
0.56_278.16			[M+H]+	161	ESI (+)	278.162	0.56	12231	32443	15479	13594	25006	17819	40117	8259	11986	10200	27863	29555	15891	46928	39538	9912	73645	25148	21989	17315	14656	10389	18217	9435	14453	45487	19504	14173	11460	36854	30048	28553	13054	15354	33789	48580	19996	12912	8602	17468	45391	8949
0.56_303.22			[M+H]+	161	ESI (+)	303.216	0.56	7711	4988	3863	5879	6862	6944	3517	2870	4510	3885	4220	3242	5101	4381	6528	2975	3499	4257	5185	3451	4701	5348	8238	5005	4909	4665	4833	10855	4524	8557	4977	4790	3085	3460	5579	4690	6682	5695	4751	4362	7038	4609
0.56_337.22			[M+H]+	161	ESI (+)	337.216	0.56	6141	5680	4863	3758	5975	6096	3779	4745	4764	4039	5201	3316	4549	4603	6447	4229	5447	4153	3233	3262	5002	5830	4194	4181	3568	4931	6484	6401	6092	13827	3035	4102	8493	3024	6154	5147	5788	5106	4627	4126	5337	4725
0.56_451.27			[M+H]+	160	ESI (+)	451.266	0.56	21778	9225	4174	9321	13844	23276	3650	7532	5694	4436	5808	3814	9328	7926	9829	5255	4150	12288	4362	2088	12566	5019	18572	4752	6030	6314	14528	13987	5755	91640	6080	6861	7829	5317	23664	8095	6818	8418	7408	8415	5880	3508
0.56_310.22			[M+H]+	159	ESI (+)	310.218	0.56	6701	9215	7623	8997	15751	21302	6392	7163	10885	6941	4524	10201	14140	12861	17464	6117	6785	5666	5069	7026	6115	14115	4029	10710	7377	5257	10082	7276	9356	8320	4361	8450	7928	6297	8365	9777	7135	9565	10860	3121	7679	6159
0.56_398.27			[M+H]+	158	ESI (+)	398.273	0.56	6136	3834	2717	3708	3918	4198	3414	3612	4390	3308	4665	4127	3867	3659	5312	3556	2734	2794	2760	1680	3606	4071	5863	4270	3813	3275	5072	8958	4801	14793	2788	3416	3828	3399	3543	2979	5249	3639	4486	3540	5837	2901
0.56_316.21			[M+H]+	157	ESI (+)	316.206	0.56	9407	4713	3905	5994	7958	5051	4416	4216	4371	2895	4335	5359	4215	6765	7275	5180	4061	2920	4555	5245	3706	8167	5232	7904	4106	6186	6410	7313	4444		3428	5556	5060	4340		5306	5131	4109	26957	5119	6409	3963
0.56_472.34			[M+H]+	155	ESI (+)	472.343	0.56	4771	7927	5599	6633	7511	8104	8546	5993	8161	7644	9743	7268	7983	9524	6780	10483	8504	6572	6285	7294	8081	7985	8737	4575	7960	5778	5590	7228	7392	6987	10638	5931	6778	7514	6605	3050	12163	3934	9532	8417	5309	3188
0.56_450.31			[M+H]+	155	ESI (+)	450.312	0.56	1756	2731	2005	1790	2032	2778	813	2257	1973	1865	2422	1829	1778	2311	2372	1612	2857	1629	1764	1768	1487	2400	2774	3026	2003	1799	2142	2401	3768	2217	2425	2339	1807	2116	2846	1505	3193	3048	2704	2466	2592	1554
0.56_150.10			[M+H]+	154	ESI (+)	150.104	0.56	4435	1231	1720	3054	1169	3770	3585	4449	4543	2876	3583	1952	1455	5110	2904	542	3652	2513	3325	2297	2573	3043	3033	3338	2778	5149	3035	5555	3829	2957	1864	2710		2566	3272	1100	6087	1981	3444	1490	4223	3332
0.56_530.35			[M+H]+	153	ESI (+)	530.348	0.56	3073	1943	1485	2764	4033	3137	3780	2183	3900	3375	3153	3013	1989	2726	3318	2723	2714	2211	1840	2818	3733	3002	2115	2307	3600	2815	2280	2862	2915	2309	2132	1902	1697	2846	2124		3275	2137	4320	2735	2607	1921
0.56_144.10			[M+H]+	153	ESI (+)	144.1	0.56	9336	4411	8871	6555	3971	5403		2331	3427	2168	2087	1910	3272	4414	3992	2509	2738	3495	1701	2067	3347	6426	1597	3387	2030	3484	3020	4499	4681	6273	1656	2872	11119	3670	2788		3863	3408	2402	4841	2090	3928
0.56_488.34			[M+H]+	151	ESI (+)	488.336	0.56	4551	2939		4295	3440	4372	1512	1919	2301	3362	2678	2343	3573	3886	2464	2864	2465	2526	2853	3612	3243	3159	4850	2885	4772	2430	2725	3804	4788	5388	6175	1859	2679	2372	3687	1944	4568	2011	3806	2878	2726
0.56_317.25			[M+H]+	150	ESI (+)	317.248	0.56	6256	1813	2455	4711	4548	4033	2201	1414		1548	2572	1990	3523	2272	4343	3170		7045	4195	1667	2346	3401	3610	6028	5292	5325	4575	8849	2824	5336		1847	2458	2016	4911	2646	2918	2311	2242		7453	1475
0.56_230.19			[M+H]+	149	ESI (+)	230.193	0.56	18794	6879	5698	48218	29996	41328	6580	10550	18120	26769	36725	27214	44861	20221	41181	7379	6648	22174	13925	14086	26691	16676	40235	36709	19924	19573	45872	67234	24542	33461	5667	10665	27998	8813	42703	29740	60123	46875	30256	6248	56684	11027
0.56_358.23			[M+H]+	147	ESI (+)	358.226	0.56	4277	4121	3057	5858	3698	3937	3884	3013	3416	3881	4283	3547	4045	5016	9155	4513	3970	4533	3302	3369	4361	4246	4336	3698	2745	3878	4188	5680	4615	5387	3575	3282	4741	3696	5032	4883	4271	3333	4365	4143	4932	3675
0.56_315.18			[M+H]+	142	ESI (+)	315.18	0.56	6445	13007	7104	6995	14053	11090	3474	5416	9147	5825	4679	18241	6150	6813	10850	6990	4671	4132	4485	5619	4806	19340	6038	8091	5582	5781	9337	8741	8322	6999	5254	7781	8650	3697	14992	8058	5945	8149	11332	5735	6402	5595
0.56_427.25			[M+H]+	138	ESI (+)	427.251	0.56	6320	4375	4740	5178	6421	4904	4639	5172	4829	3902	5385	3505	4836	4155	5217	3613	3726	4099	3647	3654	4241	4000	3673	4075	4225	5392	5880	7245	3906	5931	3345	4277	6047	4082	5730	4915	4426	3486	3918	3593	7524	3734
0.56_516.37			[M+H]+	136	ESI (+)	516.374	0.56	8579	7367	5903	8076	9229	13106	6897	6804	7150	7900	9403	8767	8310	10881	8046	10622	9259	9121	6847	8401	7727	8481	12522	5300	6497	4602	6608	9576	8324	30839	12386	5912	6705	8918	11360	3888	14043	4056	7191	8791	6941	3111
0.56_330.20			[M+H]+	130	ESI (+)	330.196	0.56	4447	4143	4296	7786	7312	5849	4994	3817	5239	4356	6371	4819	5515	5561	4399	4241	5929	3735	5657	4646	4387	6280	5262	4460	6228	4916	5178		4569	4918	4441	5934	3204	5015	5884	4868	4492	4817	4944	5246	5505	3831
0.56_331.25			[M+H]+	122	ESI (+)	331.253	0.56	13589	11574	4424	11809		4209	3232	8180	6074		6314		3356	3621	3792	9753	4768	4688	6813			4150	2439	6551	11347	2722	7984	16739	5774	7568	7290	4909	7028	6755		4087	8185	8197	3555	5520	5076	4728
0.56_368.23			[M+H]+	120	ESI (+)	368.231	0.56	4730	4396	3380	4145	5145	3185	3292	2444	5699	5522		3137	3418	2914		1866	2856	3096			2231	3914		2579	3103	2149	3387		3488	5376	2916	2690	4768	3356	4250	3733		3486	3113	4387		3089
0.56_514.34			[M+H]+	120	ESI (+)	514.337	0.56	1588	2237		3008	726	2842	2540	2660	2211		2854	2314	2815	2135	2169	2046	1846	2315	1662	1481	2326	2445	2029	2330	2850	1628	2258	3167	1996	3111	1672	2089	1907	2213	3121	1997	1702		2495	2088	2591	2918
0.56_271.19			[M+H]+	120	ESI (+)	271.195	0.56	3886				4596	1733			1947		5373			8874	5301	2941	3114				3024		4138		5318	2126	4074	8241	3272	3194					3384		6234	3734		3327	10282
0.56_427.30			[M+H]+	119	ESI (+)	427.301	0.56		2702				4034	2778					2591	1721	2936	3028	1627		3537		2412				3242				4107	1833	3920				3031		2744	2435	1970	2824		2968
0.56_260.21			[M+H]+	116	ESI (+)	260.211	0.56	9218	6126	4715	16228	7939	12684	2674	2132	7972	8499	6719	4456	21286	3793	11882	2740	1860	4110	3971	3545	5474	7060	33438	5613	8459	2630	10371	8740	10782	14875			9735	2139	37358	6066	49970	16707		10137	5211	4344
0.56_430.27			[M+H]+	111	ESI (+)	430.272	0.56	3735	3356	2868	5300	3620	4097	2890	3051	4508	2935	3516	3345	2912	3532	5186	3732	2342	3473	2701	3490	2917	3468	3776	3457	4343	3294	2683	4718	3346	4641	3959	3252	3884	3884	2281	2826	3531	3108	8532	3110	3849	1904
0.56_172.10			[M+H]+	91	ESI (+)	172.098	0.56	1699	1156	1185				1845		1628	2027	2246					2188	1273			2076	1474	1827	1637	1534	707				1739	2391	2133	1647							2214
0.56_291.14			[M+H]+	81	ESI (+)	291.141	0.56		2781										2833	2192			2986					1598		2252										2807	2874				2933		3810	2271
0.56_170.10			[M+H]+	65	ESI (+)	170.1	0.56			1843		1248	3005	1827	1901	2391	2207		1691				2918	2285	1887		1464			7085								1751		2189	1972			2787		1849
0.56_232.19			[M+H]+	64	ESI (+)	232.187	0.56	10229	7269	5066	9560	9440	9095	37489		7360	6930	11072	6819	8495	7618		7470	7267	10180	5611	8057		6010	5381	4678	13561	11534	17009	9275		19670	9320	10718	6436	8234	8511	10478		9087	7623	10747	21325	3389
0.56_304.21			[M+H]+	62	ESI (+)	304.207	0.56		3635			2933	3434					3115		4415		9587	3057			3364			4506								4001	3878			2201							4891	2107
0.56_283.13			[M+H]+	60	ESI (+)	283.125	0.56		18760	8292		14802	13985	27785		9445	9356	17597	16842	13492	28608	23913	7328	48150	15185	14727	9703			15062			29307				23151	16790	15206		12830	23157	27684	14408	9117		11979	18654	7579
0.57_360.25			[M+H]+	164	ESI (+)	360.247	0.57	6852	3416	2860	5646	4804	3929	4488	4526	6091	3767	5414	3447	11824	3201	14903	3427	4452	5350	4020	3743	2728	3636	3951	4764	5995	2940	4903	7619	4996	8656	3759	3551	3242	5996	7121	3844	4235	2837	3419	3087	7400	2964
0.57_470.33			[M+H]+	164	ESI (+)	470.332	0.57	3563	3001	2517	3434	4181	2951	3185	2914	1874	2946	3291	3176	2897	2669	3659	3324	2905	3853	3069	2813	2754	2993	2750	3076	3318	3093	2657	4070	3988	4300	2920	3398	2735	3116	2827	2804	3624	2738	3343	2683	3262	3346
0.57_486.33			[M+H]+	164	ESI (+)	486.326	0.57	3748	3628	2973	4319	3965	4725	2127	3555	3950	4453	4661	3857	4010	3817	3279	3768	3505	3781	3643	3321	4506	4260	5375	4703	3241	3236	4867	4618	3965	4909	4251	3162	4205	3064	3485	2797	6248	2511	4125	3756	3410	3603
0.57_325.20			[M+H]+	164	ESI (+)	325.201	0.57	19887	15629	10331	19722	19801	30985	10043	11761	13028	9700	12243	7330	23051	13632	11831	11656	14963	14241	7640	9651	19351	12348	26039	9482	10728	9742	14953	14194	14640	30660	12803	14360	12718	11678	24673	19299	13183	20811	11686	15394	8626	6738
0.57_341.18			[M+H]+	164	ESI (+)	341.18	0.57	11029	11949	5295	16058	12239	12588	4539	5165	5729	4091	7564	4448	4747	8037	3089	7438	4864	4339	5732	4252	7170	6238	4191	7141	13695	5989	11722	8353	9499	15455	5873	7369	11321	4372	5253	5042	7369	6487	12049	7830	4877	4146
0.57_333.20			[M+H]+	164	ESI (+)	333.204	0.57	5565	5432	2968	17829	4528	2437	4795	4657	3832	3052	3595	3973	2417	4485	5202	3456	4149	2297	3747	3769	2440	5202	3601	3597	4344	4964	4521	5094	4301	2493	3456	4003	4329	4874	3202	3275	3699	2675	3523	3900	6502	4626
0.57_379.22			[M+H]+	164	ESI (+)	379.224	0.57	4297	5136	3535	5993	6601	6520	4463	3883	5627	3474	5633	3415	10698	5348	16022	4050	5176	4762	3667	3123	4381	3821	4576	3890	4907	4430	4908	8294	4497	10294	4784	4083	4458	4735	5979	3526	4545	4080	4380	5145	5763	4229
0.57_560.36			[M+H]+	164	ESI (+)	560.358	0.57	2801	1783	2093	2628	2163	2504	2020	2156	2692	2250	2403	2185	2262	2317	2700	2814	2274	3560	2167	2175	1693	2362	1862	2071	2962	2133	3980	3794	3522	2601	1856	3057	2708	2257	2058	2998	2929	2238	2933	2154	2087	1686
0.57_479.27			[M+H]+	164	ESI (+)	479.271	0.57	4103	4273	2941	3588	4648	2967	3344	3195	2983	2735	4051	3573	3175	3377	3780	3827	3126	3628	3490	2586	3349	3164	3262	3166	4815	3034	3161	6197	3286	4449	2881	2696	3397	3038	2546	2044	3693	2940	3495	2724	2966	3005
0.57_258.21			[M+H]+	164	ESI (+)	258.212	0.57	11248	17597	11394	10542	6248	40337	9570	7411	8324	11808	7919	3378	7679	14384	10802	12208	12554	14094	8255	8224	14869	3690	6959	10184	9436	6863	9233	11852	7072	7988	6489	5907	7651	9043	29015	5491	12565	21185	8188	4025	8924	5960
0.57_339.20			[M+H]+	163	ESI (+)	339.203	0.57	5987	3447	3650	6137	6862	4802	3712	3258	3793	4907	5882	3476	4476	7138	4993	4115	3944	5522	2949	4096	3251	3980	3984	4125	5113	2755	5667	7938	5650	6234	4627	3677	5545	4500	4784	4353	4401	4464	6427	4526	6423	3650
0.57_358.26			[M+H]+	163	ESI (+)	358.259	0.57	6290	3274	3057	4644	6776	6053	5524	5801	3945	3154	3865	2741	4617	5418	5805	4208	5149	5704	4252	4094	5032	4288	4456	4223	5394	3483	4592	8485	3997	9388	4844	4201	6028	4814	5278	4274	5436	4318	6252	4080	3022	2684
0.57_446.31			[M+H]+	163	ESI (+)	446.306	0.57	8197	4221	2196	4122	5196	7702	2527	3638	3465	2901	2421	1510	3568	3441	4212	3322	1766	5365	2393	2534	5770	3239	6203	3914	4697	2287	6147	5936	3516	31763	3205	3045	3507	3601	7490	3200	3630	3184	4328	3436	3961	1925
0.57_476.31			[M+H]+	163	ESI (+)	476.315	0.57	2184	1834	5840	7868	5756	12596	11356	4598	6319	10116	8471	5184	7332	4485	7755	8261	7121	10672	5608	6835	5701	10155	2745	5442	7857	7537	6085	10476	9973	5187	7503	8538	9577	9883	1342	4639	15506	3559	7001	6028	6165	4726
0.57_393.22			[M+H]+	162	ESI (+)	393.216	0.57	5316	5693	4219	5771	4991	5859	4690	3931	4740	4745	4806	4834	4036	4427	5171	4430	4793	5919	4544	4924	4752	4730	5454	4505	6879	4725	5180	5176	4541	10965	4734	4176	4475	5507	5079	4645	6020	1652	4738	4700	6181	4134
0.57_664.45			[M+H]+	162	ESI (+)	664.449	0.57	3030	3290	3411	3414	3489	3595	3248	3512	3293	2864	3351	3652	3112	2849	4186	3536	2934	3707	3209	2853	2616	2584	3041	3260	3082	2909	3303	3369	4200	3115	3663	2686	2537	2877	3174	2652	3690	2853	3028	2794	2723	3052
0.57_532.36			[M+H]+	161	ESI (+)	532.363	0.57	1355	2587	1881	2420	1819	2691	2307	2579	2414	2608	3097	2036	2306	2889	2523	2121	2892	1936	1712	2022	2218	1918	3529	2007	2865	2114	1922	2654	1983	2745	2959	1478	2144	2609	3281	1993	3667	1560	2553	1995	2955	1058
0.57_371.24			[M+H]+	160	ESI (+)	371.24	0.57	15184	11997	6358	14167	17279	7698	6973	10675	6902	6321	8756	4647	6251	8927	13396	4408	8159	9816	6720	5272	7685	8425	10597	8399	12019	8369	13914	12285	9110	37477	7173	7654	10120	7989	15457	9514	7895	4239	8620	7470	17691	5103
0.57_428.31			[M+H]+	158	ESI (+)	428.313	0.57	4704	5558	3526	6257	6008	6791	5389	4037	6044	5015	6982	5236	5621	5520	5635	5640	5172	4748	4414	6708	5092	6363	6422	2764	4953	4948	4075	5938	5809	8566	5717	3198	4635	4456	6033	2972	6843	3900	6186	3259	3660	2262
0.57_329.20			[M+H]+	158	ESI (+)	329.201	0.57	5438	3950	4274	6894	7889	5883	5141	5812	4847	4570	3504	3709	4791	4637	6770	4140	4455	5700	5160	4663	4146	3411	5395	5955	5706	5670	5123	8048	5452	6536	3485	5012	5063	4178	4889	4312	6092	3686	4283	4935	7501	3260
0.57_172.12			[M+H]+	158	ESI (+)	172.118	0.57	11882	7546	5569	7436	4041	2746	3927	3069	5438	5016	5120	3896	3572	6700	3118	4986	4391	3462	4311	4473	4946	8500	7441	7040	5693	4093	6503	4089	3970	3173	3987	2785	3384	2642	2225	5803	4127	3997	5056	2698	8388	4243
0.57_368.26			[M+H]+	157	ESI (+)	368.262	0.57	5567	4335	4462	5273	8081	4336	3800	3722	5489	4151	2406	5402	3591	4871	5692	3904	4610	3282	3584	3808	5256	7594	4510	5466	5024	5254	5494	8325	4045	7731	4065	4014	2645	2899	5354	4454	5140	5894	4748	4942	5754	3009
0.57_336.21			[M+H]+	156	ESI (+)	336.206	0.57	5934	6561	4570	11083	2454	5436	4801	3274	5912	4140	4921	4537	6758	5562	4916	4277	3336	3848	3624	2389	4665	5968	3766	3830	3249	3728	5073	6901	5101	6474	4484	5072	3860	3942	4085	4037	5392	4910	5945	3575	4786	3228
0.57_383.25			[M+H]+	153	ESI (+)	383.248	0.57	4839	3829	2758	4026	4544	4825	2623	2991	3349	3104	2999	3125	3711	2876	4098	2402	2938	2677	2950	1826	3104	3656	3529	2761	4308	3531	3510	7747	3902	4824	3104	5451	3498		3631	3571	3497	3240	3696	3247	5056	1719
0.57_295.17			[M+H]+	152	ESI (+)	295.169	0.57	3653	6937	5567	10055	9452	7150	6643	6389	5562	5584	5860	7006	5839	7153	7539	5714	6925	5587	6006	4742	5203	5422	5687	4170	6261	5858	6436	7449	5915	9068	4808	6530	6336	6686	6646	5982	6011	6022	4672	6072	9722	5235
0.57_166.10			[M+H]+	152	ESI (+)	166.101	0.57	3427	5768	2954	13307	19272	7195	7285	9981	15311	7234	13325	2387	4226	3472	18967	2252	7744	13135	9169	4612	5021	5585	9026	14376	12945	16176	13789	62139	3628	19623	7759	6389	53832	5049	14487	4041	5911	5857	10734	13521	13855	12255
0.57_406.29			[M+H]+	143	ESI (+)	406.288	0.57	2875	2165	1948	2038	3951	1081	2551	1942	2139	1594		1467	3551	1979	3482	3045	2145	2018	1390	1978	1485	3050	1731	1858		2001	1877	5190	2044	2841	2292	1465	2485	2808	2737	1144	1141	1487	2387	2046	2474	1362
0.57_214.25			[M+H]+	135	ESI (+)	214.246	0.57			2005	22971	17602	20164	38350	13152	8755	18078	21645	17450	129874	27669	33174	34239	27724	18795	18413	29373	16041	18290	5014	42033		3016	11921	2324	2791	4190	6231	3203		1907	2615	2694	11329	2357		2287		3777
0.57_431.27			[M+H]+	131	ESI (+)	431.267	0.57	2801	2529	2448	2671	2266	2946	2066	2232	3083	2303	3123	2142	2955	3254	2851	2197	3010	2671	2563	2601	2062	2951	2479	2043	1473	2144	2473	3827	2851	3504	2124	2259	2706	2876	2585	2557	2483	2053	4328	2041	3801	2089
0.57_408.29			[M+H]+	130	ESI (+)	408.291	0.57	1457		1907	2572	1465	1821		1616		1860	2578	1236		1737	2611	1174	1542	774	1298	1156	1622	1765		1277		2054					2304		3089	1755	1579	1525			2419	1788		1774
0.57_794.55			[M+H]+	126	ESI (+)	794.546	0.57	532	1569	1016		1203	984	1710	1163	1809	1726	1550	1604	1528	1673	860	1475	1781	939	1465	1281	1974	1846	1573	1970	1445	1380	1689		1324	1562	2066	1304	1287	2123	598	761	2488	1157	1903	981	1344
0.57_321.17			[M+H]+	119	ESI (+)	321.174	0.57	10192	4101		4907	6340	4526	3677	4019	3820	2817	3843	3312		4080	5509		3103	3769	3501		3653	3609	3604	3398	4006	3172			4048	4599		3798	3577	3527	3667	4616	4065	3367	3648	4337	5230	3858
0.57_313.24			[M+H]+	111	ESI (+)	313.238	0.57	4017	2224	1240	4323								2853				3252			3613		2372	3302		3344	5135	2791	3148		1398			1878			2165	2502		1544
0.57_367.26			[M+H]+	110	ESI (+)	367.262	0.57	6000		4105		8000		6236	5932	5476			5597												5853			6198		8185		5329		7038		6196				6558	5971		2671
0.57_750.52			[M+H]+	109	ESI (+)	750.522	0.57		3234		1233	3124		3463			2680	3781	3012	2980	2021	2557	5290	3953			2256	2860	2592	2964		2011	2632		2495	3422	2896	475	2923					5844		3581
0.57_592.40			[M+H]+	101	ESI (+)	592.398	0.57		1447	1215	588	867	988	482		1659					1168	1297						785		971								1252		957		623			977
0.57_352.22			[M+H]+	92	ESI (+)	352.22	0.57	5631	3397		6352	7773	5330		3641	12130	7643	6907	6040	21745	4555	52011	5466	12334	3445	4115	4062	3900	5018	4260	4556	5851	2837	5445	14941	4217	6948	5989	4590	6134	4224		3704	4026		4052	5002	7958	3656
0.57_171.09			[M+H]+	76	ESI (+)	171.095	0.57		4824	1746				3959	1286		3291	1381	3282			1260	1454	13491	1813			1303	2303			1069	1637	3784								3300			1859	1212	4482
0.58_308.21			[M+H]+	164	ESI (+)	308.21	0.58	14841	11120	8248	140894	191123	485347	59708	21378	153790	54982	75185	12875	357385	5818	780770	11568	33294	5362	17731	5957	11208	13665	11191	6482	18596	7721	15308	121506	12071	21012	31212	6129	32733	45811	4847	11668	5518	13142	12617	21190	20252	7502
0.58_382.29			[M+H]+	164	ESI (+)	382.29	0.58	4648	4348	3506	4705	5484	4969	4039	4430	4562	4402	4712	4137	4236	4555	5376	4190	4641	3873	4101	4209	4705	4720	5656	4771	4516	1424	4286	9317	4751	5675	4271	3817	5114	4438	4694	1571	4791	4464	4001	4581	3978	1799
0.58_456.32			[M+H]+	164	ESI (+)	456.322	0.58	2267	3946	2493	4696	4594	4595	4097	3177	4862	3749	6006	4681	2839	3763	2769	3916	3781	3306	2111	3977	3434	3927	3758	3829	3179	2810	2581	6534	3290	5325	3677	2355	4572	2958	2513	2840	5003	2788	3541	3673	3642	2065
0.58_472.32			[M+H]+	164	ESI (+)	472.32	0.58	4535	3879	2318	6589	5233	4024	3064	2639	5112	3042	3913	4221	3127	3293	4239	3398	2639	3075	4435	3137	3319	4295	5157	3576	4214	3157	3690	4699	3436	2266	3289	3830	3811	3613	3771	2859	2780	1551	4363	3409	4420	2403
0.58_168.12			[M+H]+	164	ESI (+)	168.118	0.58	7342	25638	13356	7167	11543	3853	5146	7824	8642	3943	10060	6806	8627	4217	6233	4109	6673	5841	4000	7745	6859	6365	3364	4486	7661	7539	6512	8263	29944	4587	3537	4611	7896	4336	5180	7520	36848	8559	5158	4312	7002	4445
0.58_421.23			[M+H]+	164	ESI (+)	421.233	0.58	6598	5238	3951	5332	6252	4076	4368	6772	4088	3534	4037	3328	4158	4293	5202	4396	5251	4222	3660	3569	3112	3903	3968	3557	5083	3536	5458	7182	3526	9477	3461	3448	4695	4039	3706	4207	4587	3284	3628	3403	4381	3263
0.58_444.31			[M+H]+	164	ESI (+)	444.313	0.58	3229	3842	2333	3117	4408	4304	3795	2878	2674	4266	3142	2532	4216	3200	3879	3139	4268	3478	2358	3714	3476	3275	5647	3646	2876	2837	3232	4214	3382	3177	5147	3458	2572	3958	4119	2333	4645	2510	3342	3074	2864	2258
0.58_147.10			[M+H]+	164	ESI (+)	147.101	0.58	9328	3568	3656	5009	21459	9911	6051	3883	2748	5672	1573	4516	3808	4886	3980	4403	25781	5684	1376	14806	12732	47673	5206	4673	6011	6523	2688	43973	4641	68753	4057	6806	6863	3909	5783	4866	6369	5518	2182	5940	4800	4500
0.58_291.18			[M+H]+	163	ESI (+)	291.179	0.58	3828	3750	2893	109086	137522	363439	41262	13722	109964	37896	49844	5073	269913	3264	498828	5341	31811	3258	8044	1136	4154	5567	2959	3972	4112	3133	4319	91872	3510	18969	22833	3682	22809	43817	3664	3250	6295	4205	3489	13502	4338	2445
0.58_357.26			[M+H]+	163	ESI (+)	357.258	0.58	3078	2823	2269	2130	4268	3028	2633	3254	2536	3083	3245	2199	3652	4131		2644	2804	3255	3102	2069	3931	3091	3127	3693	3413	3223	4302	7466	2916	3757	2514	3400	5602	3261	4309	4043	4146	3297	3179	4289	4972	2281
0.58_246.22			[M+H]+	162	ESI (+)	246.224	0.58	2946	3972	7630	83871	26389	93194	13965	6439	17571	13669	49370	5677	119797	3780	50938	11349	1872	5943	9228	7324	27204	11284	101423	33396	3707	2806	91750	3434	13149	69690	4472	3347	3674	2275	100599	13051	13040	53911	13418	28563	3615	3636
0.58_724.46			[M+H]+	162	ESI (+)	724.464	0.58	1914	1152	1314	880	1323	797	1270	1289	1299	905	1058	1642	1342	1119	1270	1290	1208	1297	1220	896	1117		992	1275	1126	738	1160	1413	1424	1701	1036	1278	1542	1291	1300	999	1638	1256	972	1077	1295	1293
0.58_327.21			[M+H]+	162	ESI (+)	327.206	0.58	8906	7758	4734	7405	4337	3896	7044	3351	6455	5319	4516	4054	3570	5952	6871	4648	5318	7066	3351	4219	3083	3873	4635	4575	5736	5843	6422	16070	5039	3264	5975	5498	5788	6041	7790	5574	8131	4931	5000	5407	7187	5077
0.58_708.48			[M+H]+	161	ESI (+)	708.479	0.58	1308	1176	957	1056	1000	1127	1291	1153	1607	1279	1208	1493	1228	878	1265	943	2390	1271	1566	1777	1378	968	1837	1511		974	1534	1038		1304	1179	624		634	1144	926	1774	1157	1192	995	1333	1365
0.58_460.32			[M+H]+	160	ESI (+)	460.316	0.58	3781	2627	2161	2928	2233	2750	2508	2161	2642		2325	2101	2871	1994	2340	2171	2311	2343	1958	1807	1725	2201	4334	3103	3515	2349	1986	4265	2303	5789	2020	1761	2304	1741	2837	1788	2406	2059	2961	2363	2210	1627
0.58_514.36			[M+H]+	159	ESI (+)	514.359	0.58	2947	3694	2325	3662	2986	2756	3561	2665	4886	3481	4259	3319	3421	3316	4028	2961	2390	2224	2373	2833	2920	4133	2193	2157	2438	1827	3685	3881	2797	3348	3861	2318	2930	2641	2981	1524	4300	2133	2495	3257	2241	1669
0.58_139.05			[M+H]+	158	ESI (+)	139.051	0.58	7135	7355	6084	11697	7529	8168	8822	9207	11930	12532	6616	5605	12341	10425	3788	6248	7899	10631	5060	5966	7979	7822	9948	5868	6452	8024	5433		5820	8531	5676	5746		6514	8129	6460		7816	8023	7291	7137	6359
0.58_537.33			[M+H]+	157	ESI (+)	537.326	0.58	2497	1950	1504	2521	1723	1800	1573	2350	2040		2343	2277	2026	2033	2829	1937		2612	1087	1806		2300	1923	1677	2334	1967	2399	3466	1940	1389	1479	1766	1686	2163	2634	1516		1653	2638	1985	2714
0.58_384.29			[M+H]+	154	ESI (+)	384.291	0.58	7614	7075	5198	7986	11249	6002	5093	4461	6259	5751	8967	5883	6926	6199	6497	4719	10839	5057	4265	4059	5279	8075	6581	6735	6764	4701	7151	11488	9294	8819	8602	7313	8550	5300	8103	5212	7032	6831	7904	7423	8396	3377
0.58_618.44			[M+H]+	153	ESI (+)	618.437	0.58	3068	4370	3525	4238	4159	5339	5191	3551	4733	5268	6864	4725	6051	7113	4580	6800	6810	4253	4283	5866	5206	6631	6091	3236	5734	4450	3728	4646	5726	5263	9964	3876	4873	6451	5590	2208	8533	2375	5120	5319	4762	2373
0.58_473.34			[M+H]+	152	ESI (+)	473.341	0.58	5326	3911	2783	4684	5342	5358	2999	1998	4217	3341	3116	2563	1643	3615	4764	3349	3589	4855	929	3443	5386	3725	7056	3584	3476	3858	4857	6065	3514	17606	3916	2273	2734	3836	5364	2959	4671	2728	3992	3758	3919	1399
0.58_706.49			[M+H]+	150	ESI (+)	706.491	0.58	1748	2799	2000	2352	1743	3372	3340	2075	3103	2522	4480	3090	3297	4154	2219	4042	3635	2073	2250	3134	3163	3740	3825	2228	2554	2261	1690	3452	2939	3466	5467	2949	2464	4043	3888	842	5425	2050	3803	2975	2913
0.58_314.20			[M+H]+	137	ESI (+)	314.196	0.58	7774	5085	4415	6063	12803	6936	5516	4892	8637	6897	9272	4041	9470		12102	6148	7714	6135	4201	4631	3744	5192	5817	4209	7262	3432	6319	9026	4184	6407	6406	5944	5674	9139	5768	4490	6952	5050	3285	3406	6254	4368
0.58_172.14			[M+H]+	132	ESI (+)	172.14	0.58	6293	5540	5460	6092	8246	4040	2400	3540	5505	5171	4601	4016	3856	4766	4100	5137	3554	2971	5344	4006	5673	6059	4959	5017	3925	3729	5286	8251	5793	4856	5757	12036	7063	3854	6946	7600	5212	5875	5667	5660	6501	5040
0.58_662.46			[M+H]+	130	ESI (+)	662.464	0.58	2177	4045	3183	3506	3322	5630	4155	2802	3939	4345	4843	3618	3746	4896	3716	5126	5055	3183	3999	3669	3271	5220	5922	2205	3916	3177	3444	3542	3554	4013	8128	2768	3385	5668	4031	1305	7287	2481	4266	4684	3324	1481
0.58_426.31			[M+H]+	127	ESI (+)	426.308	0.58	5366		4421	4868	6181				4450		4980	5343	4346	3737	5021	2279		4545	4449	3703		2943					5082	6234	3124	4745	4104	3811	3549				5089		5124
0.58_294.17			[M+H]+	113	ESI (+)	294.172	0.58		2649	2449	2153		3220	3979	2329	2879	2734	4562	10132	7520	3612	5332	5099		5035	2551	2447	3914			4810	5813		9889	8058	6616	5490		3418	4461	2759	4258	2733	7022	9264	2828	3675	5372	1614
0.58_342.20			[M+H]+	109	ESI (+)	342.204	0.58	5617	3990	1388	7700	5426		3528	2244	4083		4290	3343	3488	3722	4337	2532	3853	2063	3192	4118	3594	3774	1311	2647	2820	1730	3333		2745	2460			3189	5662	3513	3956	3995	3112	3778	3845	1817	2866
0.58_445.31			[M+H]+	108	ESI (+)	445.315	0.58				2106					2584		1122		1550	607	2192	2754				1322	2091		2540	1572			1527		2724	2289			2259		986	946		1944		1744	3082
0.58_409.31			[M+H]+	72	ESI (+)	409.309	0.58	1759	1591	1995					2045	992						2397			1265							1941	1074		3416		1564				1671
0.58_368.29			[M+H]+	68	ESI (+)	368.286	0.58													2875						2090													1829								2823
0.59_340.24			[M+H]+	164	ESI (+)	340.242	0.59	4047	4212	2998	4657	5588	2261	3078	3289	3240	4194	3581	1262	4622	5509	6067	3443	4496	4003	3281	2545	8332	4012	2957	3633	5680	1641	3610	9197	3840	3753	4031	3154	2540	3180	3295	2732	5140	2593	3632	3534	4307	3119
0.59_359.21			[M+H]+	163	ESI (+)	359.212	0.59	4653	4631	2488	6063	4970	3816	3242	61775	7677	4014	5243	4550	2463	4436	5397	4075	3888	1782	3532	3008	3163	4295	4173	4819	4783	2848	13774	1795	4829	5250	3971	2227	3791	3709	4785	3608	3588	3369	4633	3387	4490	3359
0.59_240.16			[M+H]+	162	ESI (+)	240.157	0.59	16364	6496	5615	6342	8455	5352	3302	3176	5731	6078	6103	4323	5027	7740	6124	2872	5724	5900	4169	5485	6976	7293	6223	10441	7817	7602	9860	10256	8796	6116	4446	3796	3804	5510	5561	8459	9165	8945	4584	8733	14782	2987
0.59_329.23			[M+H]+	162	ESI (+)	329.231	0.59	4654	2528	2169	2872	5310	3467	1699	3445	2673	2733	3685	2837	3410	3790	6043	3331	2952	4308	3093	1645	3342	3491	2647	2159	1427	3092	3006	6395	3235	3849	2926	4282	3782	3155	4271	2811	4398	2931	3520	2319	2612	2264
0.59_274.19			[M+H]+	159	ESI (+)	274.193	0.59			1423	6875	10522	12734	4184	2852	5362	3162	31726	3508	9440	3989	19115	2664	4087	3478	3976	3254	7567		4662	2252	3095	7252	4736	8059		9412	4022	3900	5215	3597	4285	3940		3292	4947	4569	5497	2648
0.59_475.31			[M+H]+	159	ESI (+)	475.311	0.59	2119	3472	2602	4454	1618	4030	2242	1852	3622	3000	3212	3200	3307	3414	3196	2935	3029	3354	2340	2434	2660	3074	2222	2418	4332	4336		4232	3352	3689	3010		3282	4960	3089	2463	3385	2719	2718	2093	2637	3078
0.59_411.19			[M+H]+	158	ESI (+)	411.191	0.59	6021	6332	2881	5178	6264	7577	7177	7004	3899	3472	6338	8288	7923	4644	7044	6928	8982	6074	6007	3918	3295	3226	8449	6526	7000	7032	6188	7831	3866	5927	2976	2655	6381	7196	7042	6886	6494	7441	7944	7159	5715	7598
0.59_409.22			[M+H]+	157	ESI (+)	409.215	0.59	4872	5382	4849	5561	6159	5624	4935	4905	3555	4774	5430	5426	4922	4296	4502	4163	4568	4030	5435	4132	4137	2266	4754	3673	6370	4286	5653	8057	4040	5994	5615	4153	4445	4434	5917	5035	5040	4112	4676	4339	5969	3789
0.59_530.38			[M+H]+	153	ESI (+)	530.383	0.59	3409	5654	3710	4536	5213	6016	6205	4810	6541	6060	8067	7084	5126	6791	5311	7605	6742	4933	4821	7074	4884	5920	7475	2355	5171	4251	4213	5147	5699	9059	8813	4014	6084	7534	6331	2758	10903	3085	4610	5633	4863	2184
0.59_341.23			[M+H]+	152	ESI (+)	341.231	0.59	3131		1760	3762	3075	2979	2209		2872	2886	2603	2568	2374	3572	3061	2126	3181	2041	3415	2616	2081	2876	3034	1956	2662	2554	4355	3684	1997	1792	1832	1937	2588	2366	1891	1449			1446	5969	4161	1168
0.59_574.41			[M+H]+	147	ESI (+)	574.412	0.59	3043	5967	3646	4049	5778	7996	6073	3850	6053	5467	9177	7105	6757	6651	5694	7132	8415	4975	4614	6791	5491	6558	7786	3227	5724	5235	3804	5214	6282	5969	9942	4527	4698	6209	5961	2365	12747	3585	5022	5737	4734
0.59_415.33			[M+H]+	139	ESI (+)	415.327	0.59	2820		891	2197	1858	2391		1670	2113	905	1406	2384	1834	1775	2483	1817	1955		1442	1285	1247	1283	1010	2349	2648	1266	2227	1969	2206	2104	1970			1551	2081	1722	3895	2090	2257	2174		908
0.59_313.17			[M+H]+	137	ESI (+)	313.165	0.59	2913	3857	4191	82153	123241	242190	30155	10287	76378	25450	40119	5660	160510	2861	352240	6520	22683	3774	8367	2360	4708	6209	2931	3911	8620	4087	5482	89685	2962	18539	14310	3470	20477	29533	5323	2840	1998	4585	3051	10000	4067	2541
0.59_314.25			[M+H]+	137	ESI (+)	314.255	0.59	2195	2914	2413	4047	3523	6939	3076	3205	4141	3161	4598	2756	3368	10912		2481	4104	3339	3331	2706	4067	2586	3941	3784	1609	4277	4789	4814	3321	3227	3540	3807	3721	3850	2805	3439	4667	4346	2980	2315	3844	2391
0.59_292.26			[M+H]+	89	ESI (+)	292.257	0.59			911	2627				1134									745			1636				1017														2908
0.59_188.16			[M+H]+	84	ESI (+)	188.159	0.59	6834	9810	8605	8181	13213	2221	4924	8181	6765	2699	7040		7536	5806	9788	5609	4854	7613	6454	7086	4381	8008	9755	6720	7912	7444	6806	16352	11242	8415	4925	2016	8424	5809	6703	8898	7826	3489	6010	5310	8031	4135
0.59_311.22			[M+H]+	79	ESI (+)	311.218	0.59						3376				1712					5902	2413					3681		2842					4174							3253				3501
0.60_352.24			[M+H]+	164	ESI (+)	352.243	0.6	5631	5164	2483	11906	8860	7031	7262	3166	9468	4782	9298	4274	24670	2732	59255	6578	14141	5008	2669	4829	5435	2691	6335	5493	5434	1735	5563	14247	5261	8439	3189	5516	5891	4062	5475	2209	5564	5212	5450	5191	3404	2724
0.60_442.33			[M+H]+	164	ESI (+)	442.332	0.6	9193	11676	7245	11622	13786	12619	9707	5730	11416	8833	11331	8932	7552	8155	7863	7785	8231	7450	5096	7253	8424	8223	11127	2882	6974	6058	15522	10928	12365	7758	11898	7798	10269	7341	9176	4321	10328	6749	9116	13219	5972	2846
0.60_296.23			[M+H]+	164	ESI (+)	296.235	0.6	6948	3836	4378	5520	6991	4049	3075	3522	2311	3473	5316	5275	3608	3330	5509	3541	3627	3774	4462	3223	4001	5559	4223	5025	4291	4561	13227	8622	3556	5211	5362	4530	4497	5687	6223	5164	3023	5270	4878	4499	6366	3492
0.60_428.30			[M+H]+	164	ESI (+)	428.295	0.6	3145	6137	3800	7470	2998	5342	5389	4041	6044	5409	7834	5551	6193	5666	6139	5640	5578	4748	4414	5240	5165	6156	6508	4448	5585	4948	4830	7496	5411	3814	6250	3364	5288	4478	6554	3238	7158	4607	7137	3947	4568	3637
0.60_273.17			[M+H]+	164	ESI (+)	273.17	0.6	36484	55487	2467	21223	29130	66207	8880	5371	20098	9901	10386	69589	43974	46679	90920	46921	8068	13553	23469	2798	20150	64349	37054	2056	39836	39989	62029	29884	64392	42357	28417	41616	43763	13232	37678	67077	36466	67041	87467	30508	48692	23466
0.60_261.11			[M+H]+	164	ESI (+)	261.112	0.6	33457	44706	36986	48278	62632	41008	32502	32057	44453	40317	46517	55756	39283	47841	35510	48110	30279	30348	30769	38888	40098	53419	41543	47440	37107	43538	50364	38155	74695	43013	36758	49882	49174	21653	51122	72983	53523	46443	60781	52640	38820	29251
0.60_336.23			[M+H]+	164	ESI (+)	336.232	0.6	6875	6945	4792	7298	8431	7347	3411	6450	5141	4134	4921	5106	6681	5327	11890	4340	3968	3992	3624	3250	5476	4742	6093	3777	5598	4345	6748	9199	5488	9097	4533	5072	4859	4264	4577	4420	4902	6068	5961	6049	3649	2710
0.60_318.22			[M+H]+	164	ESI (+)	318.224	0.6	4960	3706	2967	12547	19930	5028	9998	3862	15529	16471	5365	7078	30724	4217	53633	14343	35803	4535	4280	3530	4790	4115	4562	3490	5844	4791	4987	48483	2851	22435	3791	3292	4803	19900	5067	3557	3943	3845	3762	3461	5540	3469
0.60_486.35			[M+H]+	155	ESI (+)	486.354	0.6	3158	4543	2828	4191	4035	6295	4793	3897	4581	3957	5584	4381	4497	4690	4213	4557	4289	3658	3383	4515	4494	5036	6311	3555	3625	3370	5004	5227	3915	4763	5667	3187	3694	3974	3845	1914	6944	2511	3807	4859	3561	3603
0.60_430.30			[M+H]+	144	ESI (+)	430.299	0.6	3499	2187	1826	2385	2710	2748	1656	3182	1768	2872	2207	2448	1891	1975	4107		2083	3221	2727	2118	1737	2203	2301	2499	3474	2516	2369	3796	1885	4641	3131	2809	1927	2215	3021	1940	3277	1658	2088	2124	3228	1442
0.60_163.09			[M+H]+	140	ESI (+)	163.086	0.6	4459	4860	2024		4149			4406			4482	5850		4861		7289		3842	4041	4220	5916	6130	4611	7336	4038	4316	6012		6958	4079	5157	2751	6136	4305	5872	4769	4334	6278	5941	6691	1785	4112
0.60_693.47			[M+H]+	119	ESI (+)	693.475	0.6		1296	811	871	888	1103	498	717		1505				1567	1004	1043		641	729	1165	1218	787	850						1023	1286	1143	1096	834	909	954	1053	765		1016		1055
0.60_136.06			[M+H]+	110	ESI (+)	136.056	0.6	2397	8792	3480	11929	7070		4933	7968	11234	4878	11411		2498	2109	4894	3119	2718	13148	6395	5907	6948	12129	3307	6184	7495	6357	3885	6872	8475	17067	3943	7733	7863	7038	8838	4780	15136	4357	7454	3297	8880	3306
0.60_330.26			[M+H]+	106	ESI (+)	330.256	0.6	3150	2239		3187	3625		2542	2741	2169	2481	3012	2559	1730		2810			2647	3071	1427	3242			2158		2849	2962	4773	3378	3862				2820				2071	1831		5103	1883
0.60_380.23			[M+H]+	68	ESI (+)	380.225	0.6					13079	11396	7831		8643	69419	3840		12550		19669	3760	12386				6411		2433					7699	3216					12467	3592				1993	6165	9616
0.61_313.20			[M+H]+	163	ESI (+)	313.202	0.61	5327	3706	4191	5036	4387	3171	2931	3252	4055	2681	4649	3231	4378	3764	7443	3378	4090	3710	3502	3280	4118	3864	3692	3649	4545	4087	4188	7193	3223	4583	3359	3895	8949	5449	4120	3685	4589	4585	3503	4849	4817	2715
0.61_401.29			[M+H]+	138	ESI (+)	401.287	0.61	2798		1446		2547	2084	2039	2852			1364	967		2326		2917	1821	2155	1441	1816	2683	1418	2340	1323	1914	1292	2671	3832	1815	4339	1636	1673		2203	3077	1643	2917	2023	2800	2649	2808	1764
0.62_412.30			[M+H]+	163	ESI (+)	412.302	0.62	4319	2464	1465	4417		2867	2735	2906	3667	1509	4375	3733	2713	2349	2274	2345	2166	2810	1467	1662	3590	2034	3127	3599	3812	2289	4226	4602	2826	4228	2468	2401	2651	2447	3947	2649	4971	3844	2984	2438	3946	2066
0.62_440.32			[M+H]+	156	ESI (+)	440.322	0.62	3132	4177	3400	1958	4184	3512	4624	4466	4825		6071	4158	3379	4421	4406	4290	1179		3219	3844	3375	4630	4585	2814	5818	4949	4490	5913	4842	5357	5262	3348	5153	4102	2681		3788		9371	4607	4946	1433
0.62_382.27			[M+H]+	155	ESI (+)	382.274	0.62	4011	4139	3204	4535	5363	4385	3708	3005	3441	5198	4184	2831	3164	4555	4803	3074	3309	2591	2788	2959	4705	3087	3492	3249	3658	3438	3710	5636	3738	4774	3136	3630	3434	3292	3448	3164	3348	2902	4001		3594	2702
0.62_327.26_0.62_349.24			[M+H]+_[M+Na]+	151	ESI (+)	327.2594_349.2361	0.62	20770	7065	2530	11487	5833	4492	6267	6339	4635	1602	5351	3329	6870	1547	14800	7437	5965	6244	13496	2961	1907	3404	6661	15406	21266	9146	14485	22803	3889		7692	2270	3939	3450	1917	4621	9772	4608	12107	4663	11955	2839
0.62_314.17			[M+H]+	124	ESI (+)	314.172	0.62	3381	2614	2674	17900	26634	46619	7032	4678	18813	6897	9272	3620	26731	3045	60535	2768	9047	3184	4079	2882	4232	3145	2963	3217	3315	3432	3310	20908	3447	6688	4630	3446	5556	6683	3319	3000	3350	3932	3505	3562	3125	3997
0.62_146.10			[M+H]+	112	ESI (+)	146.097	0.62	2597	1247	1317	891	2082	1460		1762	1970										1521	1311	1410				689	1530	1287		1687	2493	942		1248	2327	1704	2325					2376
0.62_244.22			[M+H]+	107	ESI (+)	244.221	0.62	89585	107227	231693	3941668	1418145	4404730	78325	268579	788161	738200	2591595	261603	5668627	120445	2728901	497783	33283	213610	374114	309516	1448083	439682	4852828	1906174	111776	92514	4460976	217013	595582	3108777	64530	58489	1254920	49561	5012161	685966	6478568	2772856	688443	1423149	65924	158595
0.62_245.22			[M+H]+	88	ESI (+)	245.218	0.62	15159	8533	11788	797045	76048	404469	14972	14985	32772	34768	107052	15424	382409	5715	116965	32407	1853	36045	28440	55444	57653	22938	416327	96298	7626	7593	923331	10961	45262	537665	4602	1330	60475	2886	185304	39933	331583	120876	30541	43717	4540	5398
0.62_414.36			[M+H]+	77	ESI (+)	414.356	0.62	6342								1825	1612		1230	2350			2355	1865		6845		2155	1924		6817	7011	2681	5007						2774			1700
0.62_302.20			[M+H]+	66	ESI (+)	302.196	0.62	8922	9113		5709				4046											5752			4213					7335	8119		8296				3609					7354
0.62_428.37			[M+H]+	59	ESI (+)	428.372	0.62			955					1744											1846						3458	2298	2024	4005			1174										2198
0.63_230.24			[M+H]+	164	ESI (+)	230.238	0.63	3955	4155	5486	51724	18934	59572	2943	5132	14092	13574	25542	3514	51052	4153	34357	8971	3868	6271	6026	6773	24391	8051	67307	17921	3561	4257	52325	3244	10640	49916	5008	5058	15459	2806	59313	13229	59888	25330	11230	21100	3534	4989
0.63_385.29			[M+H]+	164	ESI (+)	385.285	0.63	15422	11064	4780	9425	15797	16799	4703	9401	7831	4620	6809	2615	8601	8001	13531	7033	5684	11190	4483	4571	9782	6666	10380	5449	9530	4463	14909	24572	8605	54627	7219	8309	10705	4675	18896	8419	4022	6327	7653	8934	7824	5084
0.63_259.20			[M+H]+	164	ESI (+)	259.2	0.63	7922	10673	9585	14602	21751	12724	14130	7612	7934	8275	9489	10877	23573	8336	9522	9825	12147	8520	2277	7363	8177	12654	23405	9924	11765	20072	18271	15651	7135	25714	2047	12848	11623	8777	19418	10964	31724	6640	9876	14335	10512	10835
0.63_416.30			[M+H]+	163	ESI (+)	416.3	0.63	3475	2384	1916	2192	3330	3528	2881	2649	3071	1239	2046	1889	2837	1814	2790	2289	2698	3062	5848	3368	2703	2313	4020	2235	3453	2389	2508	4060	2756	4885	3793	2465	2639	2719	4611	5644	3243	2798	2810	2724	2222	1896
0.63_228.22			[M+H]+	79	ESI (+)	228.222	0.63	54731	95403	193033	2706226	1039379	3167596	63755	254737	666350	719923	1369716	38918	2550640	99204	1667160	368442	42623	207590	229066	296586	1400302	346207	3340164	940065	110991	83727	3162143	129581	272471	2730690	57827	48910	789439	63395	3266519	419329	2620144	1382276	375305	1057130	44282	162283
0.63_381.25			[M+H]+	67	ESI (+)	381.246	0.63												2503	3923	902	6757					2135	3037				3118			4571	2226					2734		2300		3648			3038
0.64_386.26			[M+H]+	164	ESI (+)	386.26	0.64	5440	2876	2644	5911	7241	3711	4497	3965	3026	4239	5656	3847	4722	2923	4998	4494	4210	5063	4299	3237	3323	6239	4707	6292	3993	3628	4806	6814	4662	6020	5174	3580	5635	3360	6962	4259	4601	3159	4041	4624	4088	3586
0.64_310.21			[M+H]+	164	ESI (+)	310.211	0.64	4744	7223	5200	10225	16186	19519	6392	5242	11050	4728	6462	4437	18427	6576	23039	6483	5681	3725	4312	5153	6122	9182	5953	7947	7144	5120	7026	15120	5806	7151	5477	8878	3880	4336	5059	7467	4843	6138	11085	4570	6616	4194
0.64_199.00			[M+H]+	164	ESI (+)	199.003	0.64	5840	3309	6100	7677	9886	9522	5659	6416	5839	8419	5946	6781	6638	7575	5097	6128	2328	5771	7742	10294	7060	7429	7808	5005	3724	7498	3419	6040	5014	6371	5859	5906	4733	5015	3239	7460	4619	7567	7135	4871	7237	7385
0.64_257.17			[M+H]+	164	ESI (+)	257.169	0.64	3599	3981	4191	4240	4352	3628	3521	3777	4351	3274	3548	4153	2859	5088	3462	1306	3801	3876	3801	3975	898	3484	4136	4523	3727	3618	5028	4453	3159	5144	3849	4337	3582	3310	5500	2419	4886	3836	3613	1778	2376	3033
0.64_391.21			[M+H]+	118	ESI (+)	391.21	0.64	3266	3973	4237		3866		3323	2248	3289		4239		4885	4023	3192		4197	3109	4805			2033		3629		4331	3859	5317		2043	3861	3233		3850	3529	3028	2150	4132		4835		3622
0.65_342.26			[M+H]+	164	ESI (+)	342.26	0.65	3048	3757	1776	3991	1750	2819	2465	3956	3148	2770	3376	3084	3017	3846	2465	3037	1308	6784	5246	4028	4157	3728	3725	2784	4224	4192	2609	5537	3262	5380	3961	3877	4912	3403	4813	3175	4679	3061	3086	2233	3122	2634
0.65_334.24			[M+H]+	164	ESI (+)	334.243	0.65	2538	2504	1696	3030	3215	2182	2348	2540	1849	1838	1849	1983	2281	2242	1695	1926	2087	1740	2028	1233	2166	1924	2754	2208	2006	2680	2395	3029	1914	3165	3341	2001	2235	1836	2457	2041	2380	2430	1820	2088	1303	1774
0.65_243.20			[M+H]+	162	ESI (+)	243.202	0.65	10586	3633	2509	9049	3085	4008	3669	9675	2964	1982	2780	2468	5665	3395	11642	6111	2100	1840	3816	2798	3256	3500	6149	12096	11372	5003	10446	10317	2362	2793		3468	3524	3583	1978	3177	5673	4901	9836	2489	9382	3229
0.65_324.24			[M+H]+	160	ESI (+)	324.243	0.65	5768	6667	3769	6786	8064	7343	6153	4940	3979	7247	4210		5899	3858	7966	2784	4486	6698	5338	3773	4564	7702	3681	2009	4615	2396	46651	8916	4890	7246	6359	10013	4529	6421	5075	6918	3690	3458	3591	5566	5669	5543
0.65_500.37			[M+H]+	155	ESI (+)	500.373	0.65	10591	15415	7915	9874	13060	11409	10737	7226	14228	10748	14041	13128	8231	11275	9678	11837	12879	10357	7102	10609	9557	10947	13071	6997	8786	7213	22503	10775	11770	9547	14318	9338	9651	7560	6617	5091	13995	6637	8932	12098	5829
0.65_151.10			[M+H]+	142	ESI (+)	151.097	0.65	20231	19109	15010	35973	37225	38988	26982	4814	21921	12195	22131	22561	73368	19903	25989	12375	35618	24129	30467	18659	20918	25181	62394	22072	23826	50401	55913	19066	23571	77724	19815	15789	16155	16894	50491	21264	94892	19328	19675	35544	13932	29097
0.65_276.21			[M+H]+	136	ESI (+)	276.211	0.65	24684	33026	19761	62698	68247	67129	45847	12850	32765	15678	33740	34360	132390	30221	43700	15385	56303	38658	54210	27583	29262	39930	108324	34639	32990	83772	95718	21244	30954	139248	31290	20077	20830	25492	87712	36599	162809	27617	22850	58491	27252	46474
0.65_229.23			[M+H]+	66	ESI (+)	229.225	0.65	3298	15970	26129	339482	130788	380408	14035	32339	85327	101869	158837	8359	370654	18327	220382	56754	4870	27419	30785	39331	182193	57108	536283	126433	17788	16027	362106	24172	40698	311992	5568	3820	95439	6181	390157	66405	331769	175139	57069	134175		24025
0.66_170.09			[M+H]+	164	ESI (+)	170.094	0.66	2431	1725	2655	1909	1684	3005	2245	2063	1897	2289	2034	1971	1749	2032	2778	2225	1566	2714	1979	1733	2120	2474	3635	1982	2076	1958	2638	1982	1393	2375	2185	1583	2929	1972	2547	2453	2374	1601	1971	2206	1767	3031
0.66_472.34			[M+H]+	163	ESI (+)	472.343	0.66	3067	3879	2874	3969	4046	4212	3432	2358	3433	2822	3329	3279	4286	4575	3486	3895	5616	2666	2944	3063	2780	3742	3558	3619	3617	2313	3571	5069	3404	6445	3511	3322	2594	5387	2170	1656	3538	2563	3389	3464	2365	2085
0.66_286.20			[M+H]+	159	ESI (+)	286.2	0.66	3883	3285	2901	3563	3745	3084	3126	2507	3516	3163	3541	3352	2734	3592	2826	2993	2880	3112	1863		3333	4799	2395	3188	3268	3523	2799	5432	3026	3533	2778	3073	3533	2752	6269	2630	2930	3257	2920	2985	3274	2949
0.66_453.36			[M+H]+	147	ESI (+)	453.362	0.66	44258	4146	5536	31611	6834	8690	7117	5449	3404			5826	8927		39038	6227		4659	30232			4621	7506	32187	37442	15185	39547	51733	3075	5580	5227	4598	6921	11303		6317	7795	4438	31257		37364	4297
0.66_344.28			[M+H]+	145	ESI (+)	344.278	0.66	5307	5724		7803	5553	3932		3523	8723	6344	3583	4610		3579	3428	5984	4959	7089	3187	2643	4554	8868	4376		4338	3729	5604	8047	3654	4073	4200	3122	3949	15449	6167	8487	5232	3327	10862	4393	3762	3552
0.66_477.37			[M+H]+	145	ESI (+)	477.371	0.66	1532	1414	1675	4699	1893	2191	3994	2016	4468		2455	1907	2292	1132	1930	1322	907	3142	2163	1619	1243	1502	1242	4778	6449	16300		2306	10594		32834	22493	16662	17997	25750	2088	33310	3011	7667	29029	1849	2061
0.66_352.22			[M+H]+	102	ESI (+)	352.218	0.66	3779				4213	3194	4371		4408	8826	6724	5332			8253	3356	5186		3654	4102		3785	3439	2880	3469	3206		4279	3116	3438				3415	3850	3974		3408	2533	3724	3834
0.67_774.55			[M+H]+	164	ESI (+)	774.555	0.67	2178	4322	1848	1820	2444	2742	3427	1774	5498	2345	5752	3661	1501	3629	2368	1875	2449	2674	2250	1809	1319	2568	4149	1251	5200	3331	1190	3024	3463	3842	5267	3441	3457	3697	3467	1189	4646	2090	16918	5931	3132	1963
0.67_343.29			[M+H]+	163	ESI (+)	343.293	0.67	11574	15217	5659	22613	12218	10090	8213	6359	26396	23496	8968	9840	7927	9742	7978	11111	10141	21150	9735	9983	15023	31449	8751	5781	12095	7832	11646	23553	6348	8979	11422	6828	9730	54437	15286	21232	14012	7240	27423	10006	7580	8109
0.67_359.32			[M+H]+	156	ESI (+)	359.322	0.67	1705	1064	1343	1926	1473	1181	1312	1947	1336	1996	1247	1244	1201	1036	1376	1582	1250	1136	1357	1110	1181	1962	1843	1429	2306	1453	1104	2251	1809	1507	1238	951	1310	1441	1237	1396	1954	1563	1857	1416	1247	900
0.67_730.53			[M+H]+	144	ESI (+)	730.53	0.67	2479	7440	3247	3648	3943	4963	6805	2906	9901	3064	8975	5616		6171	4138	3499	4231	4508	4834	3297	2862	3642	6702	1486	8333	4557	1839	4293	4290	4063	8338	4639	6007	4633	4830	818	7831	3527	29325	9606	4089	1535
0.68_423.21			[M+H]+	164	ESI (+)	423.206	0.68	7414	4964	4438	6806	5466	4219	6583	5932	8813	5067	5992	5169	56506	4569	63971	4699	5343	6804	3903	4113	7595	7264	4671	4152	5348	2700	4552	3703	8042	6424	4479	3151	4654	3751	6307	4671	6369	4719	7583	5363	4451	4074
0.68_686.50			[M+H]+	159	ESI (+)	686.502	0.68	4255	12540	3616	4866	4881	7325	10603	4436	14536	6266	12242	10232	1625	8639	4907	4991	6197	7707	5956	4780	4034	4740	10492	2436	11366	5508	3171	5558	5355	6111	13208	7187	6071	8467	7695	2418	9820	3493	43140	10059	3446	2939
0.68_263.08			[M+H]+	158	ESI (+)	263.084	0.68	31510	2467	2535	6962	11095	4101	8431	73185	180724	5156	5438	15586	16320	41330	46070	25926	8340	4083	25120	86883	9147	51590	44296	20589	168847	8320	14708	22499	2812	7121	53903	19675	8593	74499	282562	18225	24159	14505	10480	69909	8807	8052
0.68_598.45			[M+H]+	156	ESI (+)	598.45	0.68	5195	15714	4433	7419	4440	11424	13763	5811	22149	8646	18265	12318	1882	12579	6717	5387	7611	7613	9181	5650	6199	7352	17434	2460	14082	7449	3531	6439	8508	6732	14752	9028	8663	10384	7477	2464	13285	5887	56957	16160	4476	3961
0.68_642.48			[M+H]+	155	ESI (+)	642.476	0.68	4296	15136	3265	6043	5629	9098	13250	5854	18167	7822	16504	11788	2349	11173	7346	4649	8646	8057	7943	6311	5061	5971	13551	2104	14415	7811	3638	5986	7604	7932	14037	9927	7699	9081	8141	2363	12220	4847	53161	15209	5249	2985
0.68_554.42			[M+H]+	151	ESI (+)	554.422	0.68	5434	14457	4537	6489	5252	10618	14549	4982	20919	11450	20953	12494	2848	14255	6150	6965	2112	7660	7830	6886	6546	8296	14253	2934	12557	7541	2481	4434	8315	4731	14350	8174	5467	10453	5921	2123	10868	5629	51439	16160	4549	3246
0.68_344.30			[M+H]+	124	ESI (+)	344.296	0.68	5307		1521	7803	3641	1937			8723	7192	3583	2126		3212	1618			7089	3187			8868	2490		3897	3260	5604	8903	2329	2201	4200	3122		15449	6167	8487	4011		10862	2524	3762
0.68_463.36			[M+H]+	95	ESI (+)	463.36	0.68			3406	4581	982		5304		4034				3948		4903			3081	3481							28697			21736		70636	44481	37440	42551	53827	2823	65934	3269	12129	58561		5854
0.68_393.28			[M+H]+	67	ESI (+)	393.284	0.68											5146					1677					1960					34183			22648		72491	48438	37454	46289	54654		71974		14147	61238	2634
0.69_426.31			[M+H]+	164	ESI (+)	426.307	0.69	5176	4507	5216	5892	5282	4760	4729	4630	5171	4070	5645	5348	4582	4361	5976	5024	4615	4636	3375	4163	4371	5554	5343	5481	4036	4397	4769	5865	5638	10589	7098	4050	5269	4751	5082	6624	6141	4013	4346	4638	4774	2326
0.69_150.10			[M+H]+	127	ESI (+)	150.101	0.69	3912	2965	2669	3482	3301	3136	2573	2605	3753	3172	2845	2160	3044	2707	3030	2527	2599	3034	4008	3181	2831	3083	2532	2656	2087	3053	2156	2919	2453	3210	2527	2734	3207	2440	3334	2370	3419	2987	2931	3347	2422	2918
0.70_199.00			[M+H]+	164	ESI (+)	199.003	0.7	4735	5646	6100	2458	4836	2337	5046	1783	6781	10628	5778	5648	7444	7801	5097	6128	5927	5124	4094	6604	6428	4982	7471	3849	2293	6868	8574	6040	4748	6363	5859	5906	5638	4955	6746	6081	8819	8738	7135	4486	8219	7385
0.70_734.50			[M+H]+	164	ESI (+)	734.497	0.7	1939	3419	1607	2297	3175	2863	3573	2120	3115	1807	3448	2125	2795	3579	3151	3951	2387	2412	2257	2499	1576	3174	3452	2199	2821	1896	1899	2327	1976	2632	3280	1449	3116	2775	3449	1375	4354	1390	1888	3097	2446	1358
0.70_778.52			[M+H]+	67	ESI (+)	778.518	0.7								1339			1223												1297						1148				1099					947		1176
0.71_602.41			[M+H]+	164	ESI (+)	602.413	0.71	3584	3849	4418	2730	3034	3925	1709	1960	3357	3390	3995	3356	3292	3067	3453	3300	3940	4134	2695	3678	4662	3393	3410	1868	2622	2254	3058	3791	2976	2741	5120	2565	2468	1664	2771	2241	4939	2269	2872	3347	2861	1618
0.71_470.34			[M+H]+	164	ESI (+)	470.335	0.71	3634	4047	4817	4169	2326	3364	1782	2516	4463	1730	4442	3973	4461	3421	4091	3747	3834	2276	3791	3316	3472	3283	3300	2989	3430	3422	4765	4116	4167	1909	4579	3803	4196	4650	3556	3892	4829	2790	2281	3371	3189	2864
0.71_274.27			[M+H]+	164	ESI (+)	274.272	0.71	10130	16011	8974	15707	9737	17823	71608	8829	25683	18226	18021	12511	16661	14940	3570	15999	15993	9011	9702	17027	3876	12046	298310	8446	12059	8897	13594	7879	14220	9924	20793	13338	7793	19045	7749	7342	13672	6801	14647	11988	8873	9136
0.72_558.39			[M+H]+	164	ESI (+)	558.393	0.72	2604	6601	9866	4781	3544	4358	12002	2961	8552	10689	14644	3754	5779	3466	7481	11391	3441	3071	2528	3460	8165	8018	3634	4002	3369	5572	5181	7532	6584	5308	13259	7859	9003	8014	5479	4100	13446	5324	2453	6785	4613	3182
0.72_502.32			[M+H]+	164	ESI (+)	502.32	0.72	2834	1424	2903	4964	3578	3855	4419	2440	3870	3128	3775	2644	4067	3187	4230	2564	2848	2738	3354	2455	2526	2144	2420	2404	2132	2593	2676	2733	2816	2788	2658	2877	2880	1902	2689	2687	3027	3206	10049	2828	2092	2082
0.72_646.44			[M+H]+	164	ESI (+)	646.438	0.72	3482	4158	4197	2685	2707	2995	2779	1673	2796	2775	3371	3155	3208	3274	2886	4044	3288	2476	2063	2540	2605	2628	3198	2396	3155	1831	1618	2587	3052	3020	5139	1070	2089	3705	2338	1676	3998	1671	2672	3429	1716	1533
0.72_415.22			[M+H]+	163	ESI (+)	415.216	0.72	7720	6052	3568	11307	8424	8883	10224	3975	7814	7920	5495	3921	8729	4884	4839	4239	5282	4373	4549	3433	2672	6518	5491	2956	2970	4050	5541	4419	3040	3355	2274	3676	2663	3922	6404	2676	3258	5408	26080	4284	3767	4031
0.72_690.47			[M+H]+	162	ESI (+)	690.466	0.72	2530	2783	2594	1510	1368	2992	2568	2169	2541	2205	3715	2015	2468	2271	2071	1771	1441	2564	1670	1852	2762	2494	2932	1398	2273	1638	2322	2113	1821	2488	2011		3439	2033	3018	1201	4061	1618	2405	1918	2901	1077
0.72_459.25			[M+H]+	162	ESI (+)	459.254	0.72	2458	2662	2452	3795	4256	2584	4585	2897	2329	3087	2694	2793	2876	1973	2497	1940	1831	1942	2350	1661	2403	1241	3248	2063	2292	2621	1814	2446	1756	2049	3854	2910	2376	2488	2452	2924	3181	2522	6607	2771		1365
0.72_273.25			[M+H]+	161	ESI (+)	273.249	0.72	40562	64660	34743	114464	23488	133706	75617	22190	102551	108906	118542	88295	105879	81708	51391	101344	78568	47409	75972	110634	58231	64274	88377	77708	54465	31446	68804	17864	49101	47243	115975	75812	23854	105392	81545	18979	116440	55290	11301	72430	22658	37001
0.72_559.39			[M+H]+	161	ESI (+)	559.386	0.72	5339	3249	4080	3689	3020	4404	2959	2711	2521	4873	3853	2781	2993	2977	3945	3742	2427	3106	3099	3960	3330	4306	3782	1848	2941	2940	1829	4304	1932	1222	5431	2599	3086	3407	3312	1820	4934	2404	2967	2858	2638	1240
0.72_437.20			[M+H]+	153	ESI (+)	437.202	0.72	2413	3379	3112		2166	1406	3559	3672	1931	3491	2833	1958	2466		3694		1670	2473	2703	1753	2749	2639	1256	2424		2222	2564		1882	1166	3550	1126		2044	2614			2253	7419		2767	2239
0.72_558.42			[M+H]+	138	ESI (+)	558.418	0.72	8978	13122	11379	8691	11713	9844	11928	7175	11359	10906	13016	11590	9418	12091	9103	10443	10753	7161	7249	10417	8464	10883	10500	6567	7181	6252	20668	9648	9105	8910	13995	7576	9515	7258	6121	3347	12805	6371	6560	10357	5876	3182
0.72_432.24			[M+H]+	119	ESI (+)	432.242	0.72	2009								5777																		3057								4124	2121			19853
0.72_302.20			[M+H]+	61	ESI (+)	302.197	0.72						3567					19421				3975				5752		3916									3680									4271
0.73_514.36			[M+H]+	164	ESI (+)	514.361	0.73	4259	3992	5507	3021	3688	4406	3977	2991	3283	3694	4960	3211	3409	3642	3401	4360	3295	3182	3273	3725	2962	3092	5058	2776	3975	2657	2506	3699	3055	4110	4864	2797	2533	3446	4453	2911	4512	2679	2947	4837	2902	2251
0.73_301.28			[M+H]+	163	ESI (+)	301.282	0.73	81151	8318	53802	81742	48951	66764	56505	10686	57657	17795	140017	82169	44289	9867	39894	57192	10417	13954	11731	15256	47336	69968	2557	45640	81316	59088	52581	88619	50187	82038	53951	41182	49779	45329	17641	79567	62627	9836	48829	49153	42164	5352
0.73_285.29			[M+H]+	163	ESI (+)	285.288	0.73	9763	3520	8044	12138	9345	11353	8580	1177	9017	10613	16560	9891	7497	2540	6180	11574	5793	9608	5626	7189	8231	12492	2093	6210	11097	8407	7368	26786	5952	11719	7203	5297	7164	10428	6398	11714	7812	2737	11018	7593	6599	2734
0.73_258.21			[M+H]+	162	ESI (+)	258.214	0.73	11997	3863		13057	4343	4365	4745	10099	3324	2659	3309	2859	4887	3420	10938	6664	5065	3048	6974	2303	4222	4811	8387	16313	15272	6055	9219	11198	2764	3956	4891	3699	4221	4536	3774	3662	5983	4789	10302	5552	8126	2798
0.73_416.23			[M+H]+	160	ESI (+)	416.228	0.73	4362	4142	3560	3714	2578		3290	1997	4007	2918	2129	2555	2529	2960	2494	2279	2085	3359	1968	1752	2047	3408	2142	1581		3138	1977	3744	2174	3077	1953	1846	2221	3253	2024	1847	2186	3622	9764	2184	2067	2462
0.73_302.22			[M+H]+	95	ESI (+)	302.224	0.73		2577		4114	6409	3567				3920			3963	3707	3975															3680				2710
0.74_257.22			[M+H]+	164	ESI (+)	257.221	0.74	47777	12051	4769	52029	11332	11020	16809	45353	10738	4929	8597	8746	15328	8481	41186	31268	7880	15262	29900	4018	8552	12606	21874	71052	71296	19224	33588	56483	3311	5219	13439	8027	14917	10323	1575	11019	13679	12468	49100	9251	38370	5775
0.74_372.24			[M+H]+	155	ESI (+)	372.236	0.74	12412	2826	3584	5779	5240	5155	4484	3708	2808	5718	4076	4869	5228	4406	3636	4006	8636	5731	4503	3726	3636	5542	3636	3137	4457	3552	114625	4580	3846	5227	3571	4804	3604	3646	4668	4173	4791	3538	4135	4192	5327	3453
0.75_433.25			[M+H]+	164	ESI (+)	433.25	0.75	3629	3162	1723	3280	3930	2399	2350	3877	4305	3415	3814	3139	1039	3688	3735	3506	2000	2964	3087	3082	2891	3315	4718	3689	3066	2898	3216	3386	909	4296	3724	3652	3068	3563	1176	2678	4342	1160	7382	3483	3597	3460
0.75_169.12			[M+H]+	162	ESI (+)	169.121	0.75	19365	13411	4974	11280	11391	18728	8909	8802	7810	6322	5962	2415	10565	7705	11510	1919	8065	14788	7821	4088	10815	8756	12815	6149	7980	8970	9235	14195	7641	35334	12410	9895	7943	12817	12682	11574	8441	8216	8282	10714	5716	5508
0.75_289.29			[M+H]+	160	ESI (+)	289.291	0.75	7498	7202	6977	10239	10266	11255	10747	1211	1457	809		450	511		681	513	1830	799	1097	2393	2669	2105	8626	933	10983	4451	1399	18366	37456	10177	7386	72010	5111	3396	12996	17142	114603	1128	679	6060	3219	2001
0.75_348.27			[M+H]+	158	ESI (+)	348.275	0.75	40445	24286	7702	20512	19299	39662	17200	16398	13805	11043	12952	305	20862	14040	25233	7705	16547	31066	13086	8137	22831	14876	26624	7952	13533	16429	15799	23825	12066	74069	25320	18803	14062	26478	26887	24708	10913	15421	12595	19741	11905	11655
0.75_415.32			[M+H]+	147	ESI (+)	415.316	0.75	3828	3490	3397	4394	3783	2613		1164	3625	2454	5448		4720		3669	2228	3090	2265	7503	3115	3231	4493	3456	5110	2241	3555	5786	7202		2268	3574	3065	3107	5067		2453	2801	2990	4694		4546
0.76_292.23			[M+H]+	164	ESI (+)	292.226	0.76	4777	2283	2160	2112	2048	2556	1807	1913	2020	2286	1958	2012	1849	2491	1875	1984	2506	2381	2297	1995	1280	1975	1949	2315	2819	2404	1759	3873	1876	1666	1803	1479	2476	2556	2781	1288	1690	1675	2549	2039	3279	1607
0.76_415.22			[M+H]+	163	ESI (+)	415.222	0.76	4967	7111	5402	9793	5459	7213	1569	1659	8777	9123	4988	6958	5852	5434	4839	4021	4412	5787	4549	4012	3294	5116	4544	3116	3821	3396	4597	4419	3040	4514	2839	3676	3083	3873	6988	2957	3258	3867	11630	4284	3767	3172
[truncated: 1,232 more rows]
[truncated: 3 more columns]

## Sheet: CVF MALDI
	Label	103756	106769	111047	119267	226303	122974	226874	233868	227761	230844	236738	231284	237533	258708	236256	251073	270558	235827	239925	267434	258753	270524	276826	272237	276877	283505	272747	276844	282940	277188	299967	305989	311867	307975	312343	320150	312444	320410	328867	311595	316216	320952	328380	335608	341330
[truncated: 53 more rows]

[truncated: 10 more sheets: Urine GCMS, Urine LCMS, Urine MALDI, Salivia GCMS, Saliva LCMS, Saliva MALDI, LCMS Run Information, Metadata, Amplicon (16S) Stats, Metagenomic (shotgun) stats]
