# Supplementary material for: Cervicovaginal Microbiome Composition Is Associated with Metabolic Profiles in Healthy Pregnancy
Source: mBio. 2020 Aug 25;11(4):e01851-20. doi: 10.1128/mBio.01851-20 (PMC7448280; doi:10.1128/mBio.01851-20)
Supplement: TABLE S2 [file mBio.01851-20-st002.xlsx]

## Sheet: Sheet1
Large Category	Factor	Mass Spec	Separate	P-Value	P(MC)	F-statistic	DF	Percent Variation (ECoV)	R2
Saliva	Mother-baby:Individual	GC-TOF	Both	0.0003	0.0001	1.5468	34	14.4958	43.79
Saliva	Individual	GC-TOF	Mother	0.0001	0.0001	2.258	17	29.9425	52.31
Saliva	Individual	GC-TOF	Baby	0.5453	0.5769	0.95493	17	-2.30562	47.42
Saliva	Mother-Baby	GC-TOF	Both	0.0001	0.0001	9.5401	1	19.9753	12.12
Saliva	Dyad	GC-TOF	Both	0.1964	0.2145	0.1964	17	2.10906	20.94
Saliva	Dominant Microbe	GC-TOF	Both	0.0743	0.0862	1.3716	4	2.20482	6.13
Saliva	Dominant Microbe	GC-TOF	Mother	0.0004	0.0013	2.2876	4	11.5424	16.01
Saliva	Dominant Microbe	GC-TOF	Baby	0.4219	0.4449	1.0012	4	0.017873	11.44
Saliva	Trimester/Time*	GC-TOF	Mother	0.5898	0.5739	0.87819	2	-0.69453	3.39
Saliva	Trimester/Time*	GC-TOF	Baby	0.1506	0.1568	1.5907	1	3.17718	4.47
Urine	Mother-baby:Individual	GC-TOF	Both	0.0603	0.0748	1.3558	8	8.52727	29.89
Urine	Individual	GC-TOF	Mother	0.035	0.0876	1.5992	4	16.6489	39.01
Urine	Individual	GC-TOF	Baby	0.2936	0.3192	1.1573	4	4.98092	31.64
Urine	Mother-Baby	GC-TOF	Both	0.0074	0.0019	4.0103	1	19.5643	14.98
Urine	Dyad	GC-TOF	Both	0.1105	0.1338	1.3239	4	5.12205	17.48
Urine	Dominant Microbe	GC-TOF	Both	0.0908	0.1163	1.48	2	4.7619	9.88
Urine	Dominant Microbe	GC-TOF	Mother	0.0304	0.0656	1.8579	2	15.1624	23.64
Urine	Dominant Microbe	GC-TOF	Baby	0.2541	0.2804	1.217	2	4.32574	16.86
Urine	Trimester/Time*	GC-TOF	Mother	0.4342	0.4498	0.99489	2	-0.102344	14.22
Urine	Trimester/Time*	GC-TOF	Baby	0.0007	0.0029	3.1063	2	29.6398	34.11
Cervical Vaginal Fluid	Individual	GC-TOF	Mother	0.0005	0.0004	1.8844	15	23.9667	49.36
Cervical Vaginal Fluid	Dominant Microbe	GC-TOF	Mother	0.0195	0.0235	1.8994	3	7.98034	12.2
Cervical Vaginal Fluid	Trimester/Time*	GC-TOF	Mother	0.8738	0.8558	0.57868	2	-2.88996	2.68
Saliva	Mother-baby:Individual	LC-MS/MS	Both	0.0499	0.0546	1.4559	34	2.74284	84.48
Saliva	Individual	LC-MS/MS	Mother	0.0002	0.0001	2.275	17	30.2245	52.49
Saliva	Individual	LC-MS/MS	Baby	0.6145	0.6765	0.87999	17	-6.3834	45.39
Saliva	Dyad	LC-MS/MS	Both	0.9999	0.9998	0.32512	17	-15.8091	7.22
Saliva	Mother-Baby	LC-MS/MS	Both	0.0001	0.0001	165.65	1	82.3883	69.72
Saliva	Dominant Microbe	LC-MS/MS	Both	0.9219	0.9229	0.39994	4	-3.778	1.87
Saliva	Dominant Microbe	LC-MS/MS	Mother	0.0388	0.045	1.787	4	7.3867	12.96
Saliva	Dominant Microbe	LC-MS/MS	Baby	0.6888	0.7083	0.74159	4	-4.06762	8.73
Saliva	Trimester/Time*	LC-MS/MS	Mother	0.1475	0.1537	1.4809	2	2.65102	5.59
Saliva	Trimester/Time*	LC-MS/MS	Baby	0.652	0.6141	0.60098	1	-2.26696	1.74
Urine	Trimester/Time*	LC-MS/MS	Mother	0.9107	0.8432	0.56109	2	-9.62287	8.55
Urine	Trimester/Time*	LC-MS/MS	Baby	0.2824	0.3244	1.1713	2	3.31267	16.33
Urine	Mother-baby:Individual	LC-MS/MS	Both	0.0371	0.0724	1.4009	8	9.73684	13.77
Urine	Individual	LC-MS/MS	Mother	0.6458	0.6417	0.82666	4	-6.13253	24.85
Urine	Individual	LC-MS/MS	Baby	0.0272	0.0796	1.7424	4	19.8372	41.07
Urine	Dyad	LC-MS/MS	Both	0.0359	0.079	1.4886	4	7.53053	19.24
Urine	Mother-Baby	LC-MS/MS	Both	0.0064	0.0077	3.5567	1	17.3983	13.77
Urine	Dominant Microbe	LC-MS/MS	Both	0.0157	0.0401	1.9158	2	8.70908	12.43
Urine	Dominant Microbe	LC-MS/MS	Mother	0.2385	0.2468	1.262	2	5.17529	17.38
Urine	Dominant Microbe	LC-MS/MS	Baby	0.05	0.0967	1.836	2	14.8325	23.43
Cervical Vaginal Fluid	Individual	LC-MS/MS	Mother	0.0092	0.0084	1.7808	15	21.7693	47.95
Cervical Vaginal Fluid	Dominant Microbe	LC-MS/MS	Mother	0.1571	0.1651	1.3977	3	3.69336	9.28
Cervical Vaginal Fluid	Trimester/Time*	GC-TOF	Mother	0.7042	0.6824	0.68673	2	-2.13297	3.17
Cervical Vaginal Fluid	Individual	Amplicon	Mother	0.0001	0.0001	6.29	15	66.9134	78.4
Cervical Vaginal Fluid	Dominant Microbe	Amplicon	Mother	0.0001	0.0001	16.2	3	61.1641	56.12
Cervical Vaginal Fluid	Trimester/Time*	Amplicon	Mother	0.4974	0.4904	0.91007	2	-0.647605	4.46
* Permanovas ignore correlation structure in data
