# Supplementary material for: Cervicovaginal Microbiome Composition Is Associated with Metabolic Profiles in Healthy Pregnancy
Source: mBio. 2020 Aug 25;11(4):e01851-20. doi: 10.1128/mBio.01851-20 (PMC7448280; doi:10.1128/mBio.01851-20)
Supplement: TABLE S3 [file mBio.01851-20-st003.xlsx]

## Sheet: Sheet1
Sample type	Comparison	Rho	Significance of sample statistic
CVF	GC-TOF v. LC-MS/MS	-0.001	0.468
CVF	MALDI v. GC-TOF	-0.025	0.6609
CVF	MALDI v. LC-MS/MS	0.06	0.1775
Saliva	GC-TOF v. LC-MS/MS	0.425	0.001
Saliva	MALDI v. GC-TOF	0.123	0.0016
Saliva	MALDI v. LC-MS/MS	0.182	0.0001
Urine	GC-TOF v. LC-MS/MS	0.162	0.05
Urine	MALDI v. GC-TOF	0.061	0.2457
Urine	MALDI v. LC-MS/MS	0.375	0.0014
